# Supplementary material for: Disruption of the Schizosaccharomyces japonicus lig4 Disturbs Several Cellular Processes and Leads to a Pleiotropic Phenotype
Source: J Fungi (Basel). 2023 May 10;9(5):550. doi: 10.3390/jof9050550 (PMC10219070; doi:10.3390/jof9050550)
Supplement: Supplementary file 1 [file jof-09-00550-s001.zip]

Archive with 8 entries (8 files):
- Figure S1 cell size, septum degradation.pptx
- Figure S2 Chains on caffeine containing medium.pptx
- Figure S3 Length of hyphae.pptx
- Figure S4 UV treatment.pptx
- Figure S5 heat map, lig4 coverage.pptx
- Table S1  primers.pdf
- Table S2 S.japonicus genes with high intron number.xlsx
- Table S3 RNA seq data a.xlsx
