# Supplementary material for: Disruption of the Schizosaccharomyces japonicus lig4 Disturbs Several Cellular Processes and Leads to a Pleiotropic Phenotype
Source: J Fungi (Basel). 2023 May 10;9(5):550. doi: 10.3390/jof9050550 (PMC10219070; doi:10.3390/jof9050550)
Supplement: Supplementary file 1 [file jof-09-00550-s001.zip › Table S2 S.japonicus genes with high intron number.xlsx]

## Sheet: Sheet1
Gene_id	Number of Introns	Gene function
SJAG_02883	23	plasma membrane potassium ion transmembrane transporter Trk2
SJAG_00980	18	ATP-dependent DNA translocase Rdh54
SJAG_02527	17	DNA repair ligase Lig4
SJAG_03162	16	phospholipid-diacylglycerol acyltransferase Plh1
SJAG_01929	12	ERMES complex GTPase subunit Gem1
SJAG_04468	12	serine/threonine protein kinase SIN pathway Cdc7
SJAG_02927	11	SAGA complex bromodomain subunit Spt7
SJAG_02808	11	PAN complex protein phosphotransferase subunit Ppk26
SJAG_00581	11	histone deacetylase (class I) H3-K9 specific Clr6
SJAG_00796	10	cohesin loading factor (adherin) Mis4/Scc2
SJAG_03634	10	human HID1 ortholog 2, possible Golgi protein (by similarity)
SJAG_04253	10	RNA-silencing factor Ers1
SJAG_04074	10	tubulin specific chaperone cofactor D
SJAG_01896	10	mitochondrial intermediate cleavage peptidase Icp55
SJAG_04622	10	protein kinase domain and HEAT repeat protein Ppk3
