# Supplementary material for: Disruption of the Schizosaccharomyces japonicus lig4 Disturbs Several Cellular Processes and Leads to a Pleiotropic Phenotype
Source: J Fungi (Basel). 2023 May 10;9(5):550. doi: 10.3390/jof9050550 (PMC10219070; doi:10.3390/jof9050550)
Supplement: Supplementary file 1 [file jof-09-00550-s001.zip › Table S3 RNA seq data a.xlsx]

## Sheet: Moderated T-Test_334_vs_504
Gene ID	p (Corr)	p	Regulation	FC	Log FC	Gene Symbol	Chromosome
gene-SJAG_01096	4.4108505E-4	2.537279E-4	up	3.4738257	1.7965254	SJAG_01096	NW_011627860.1
gene-SJAG_02132	0.0013940114	9.664917E-4	up	3.5475829	1.8268363	SJAG_02132	NW_011627860.1
gene-SJAG_02144	3.476832E-4	1.9087651E-4	down	-2.1246445	-1.0872215	SJAG_02144	NW_011627860.1
gene-SJAG_02147	6.10515E-4	3.7071452E-4	down	-2.0528483	-1.037627	SJAG_02147	NW_011627860.1
gene-SJAG_02151	4.0130526E-5	1.1912464E-5	down	-6.1273255	-2.6152575	SJAG_02151	NW_011627860.1
gene-SJAG_02153	0.0077703823	0.0063335467	up	2.4893625	1.3157763	SJAG_02153	NW_011627860.1
gene-SJAG_02161	3.3345255E-5	8.946232E-6	up	2.0940266	1.0662798	SJAG_02161	NW_011627860.1
gene-SJAG_02172	6.0894E-5	2.1446473E-5	up	3.3364995	1.7383353	SJAG_02172	NW_011627860.1
gene-SJAG_02186	9.713016E-6	1.4376379E-6	up	2.8450952	1.5084769	SJAG_02186	NW_011627860.1
gene-SJAG_02187	5.5079925E-4	3.2746312E-4	up	2.3469436	1.2307832	SJAG_02187	NW_011627860.1
gene-SJAG_02195	3.499658E-6	2.8054987E-7	up	10.223705	3.3538463	SJAG_02195	NW_011627860.1
gene-SJAG_05258	7.512584E-4	4.728092E-4	up	2.198548	1.136551	SJAG_05258	NW_011627860.1
gene-SJAG_02212	4.6707923E-5	1.4765166E-5	down	-2.5977697	-1.3772736	SJAG_02212	NW_011627860.1
gene-SJAG_02215	2.3816808E-6	1.4842783E-7	up	3.8115706	1.9303856	SJAG_02215	NW_011627860.1
gene-SJAG_02216	3.9864894E-6	3.4650913E-7	up	6.355764	2.6680655	SJAG_02216	NW_011627860.1
gene-SJAG_02223	3.5412722E-5	9.757011E-6	up	4.247782	2.0867097	SJAG_02223	NW_011627860.1
gene-SJAG_02226	7.9754245E-6	1.0398462E-6	up	3.308015	1.7259659	SJAG_02226	NW_011627860.1
gene-SJAG_02227	3.7097823E-6	3.0116314E-7	up	2.9228961	1.5473986	SJAG_02227	NW_011627860.1
gene-SJAG_02231	2.885631E-6	1.9758113E-7	down	-4.562025	-2.1896744	SJAG_02231	NW_011627860.1
gene-SJAG_02234	6.8858033E-4	4.2630435E-4	up	2.3493476	1.2322601	SJAG_02234	NW_011627860.1
gene-SJAG_02235	2.4575675E-5	5.7131642E-6	up	2.1364458	1.0952127	SJAG_02235	NW_011627860.1
gene-SJAG_02236	8.2238654E-7	1.1797171E-8	up	4.274772	2.0958476	SJAG_02236	NW_011627860.1
gene-SJAG_02237	1.7698481E-5	3.525344E-6	up	7.1372223	2.8353627	SJAG_02237	NW_011627860.1
gene-SJAG_02246	8.826294E-6	1.2412679E-6	up	3.3718743	1.7535508	SJAG_02246	NW_011627860.1
gene-SJAG_02247	1.0882695E-4	4.582422E-5	up	2.0419958	1.0299798	SJAG_02247	NW_011627860.1
gene-SJAG_02248	0.005012654	0.0039542215	up	6.7286367	2.7503142	SJAG_02248	NW_011627860.1
gene-SJAG_02250	2.1538322E-6	1.2274812E-7	down	-3.334136	-1.7373129	SJAG_02250	NW_011627860.1
gene-SJAG_02260	1.01514685E-4	4.1538195E-5	up	2.3193789	1.2137384	SJAG_02260	NW_011627860.1
gene-SJAG_02267	1.8748242E-5	3.91261E-6	up	3.004615	1.5871801	SJAG_02267	NW_011627860.1
gene-SJAG_02271	8.363265E-5	3.2506665E-5	down	-2.0861826	-1.0608654	SJAG_02271	NW_011627860.1
gene-SJAG_02281	2.103853E-4	1.035106E-4	down	-2.6442986	-1.4028851	SJAG_02281	NW_011627860.1
gene-SJAG_02286	3.4616758E-6	2.7250584E-7	up	12.510697	3.6450903	SJAG_02286	NW_011627860.1
gene-SJAG_02292	8.345375E-6	1.142827E-6	down	-2.7738762	-1.4719033	SJAG_02292	NW_011627860.1
gene-SJAG_02296	1.14665796E-4	4.9035025E-5	up	2.4526591	1.2943467	SJAG_02296	NW_011627860.1
gene-SJAG_02300	2.4343502E-5	5.599305E-6	down	-2.0966966	-1.0681181	SJAG_02300	NW_011627860.1
gene-SJAG_02315	8.485384E-5	3.3120483E-5	up	2.0600982	1.042713	SJAG_02315	NW_011627860.1
gene-SJAG_02321	8.290795E-6	1.1285543E-6	down	-2.015643	-1.01124	SJAG_02321	NW_011627860.1
gene-SJAG_02341	2.1258908E-4	1.0494352E-4	up	4.1836996	2.0647793	SJAG_02341	NW_011627860.1
gene-SJAG_02348	2.5760628E-5	6.125961E-6	up	2.4628859	1.3003497	SJAG_02348	NW_011627860.1
gene-SJAG_02351	5.841299E-6	6.370584E-7	up	3.6948967	1.885534	SJAG_02351	NW_011627860.1
gene-SJAG_02364	1.6689435E-5	3.2075116E-6	down	-3.1380472	-1.649867	SJAG_02364	NW_011627860.1
gene-SJAG_02365	1.5346952E-4	7.104022E-5	up	8.488425	3.085497	SJAG_02365	NW_011627860.1
gene-SJAG_02375	9.864928E-5	3.996125E-5	down	-2.1270845	-1.0888773	SJAG_02375	NW_011627860.1
gene-SJAG_02377	1.3031977E-6	4.3142602E-8	down	-2.5734115	-1.3636822	SJAG_02377	NW_011627860.1
gene-SJAG_02388	4.3518885E-6	3.9968143E-7	down	-3.6274147	-1.8589417	SJAG_02388	NW_011627860.1
gene-SJAG_02394	8.169319E-6	1.0751749E-6	up	2.3036058	1.2038938	SJAG_02394	NW_011627860.1
gene-SJAG_02399	7.6823315E-5	2.9198529E-5	down	-2.5892286	-1.3725224	SJAG_02399	NW_011627860.1
gene-SJAG_02405	2.3948554E-5	5.449548E-6	up	3.920319	1.9709711	SJAG_02405	NW_011627860.1
gene-SJAG_05920	1.9893075E-6	1.0809367E-7	up	16.531157	4.047116	SJAG_05920	NW_011627860.1
gene-SJAG_02414	1.1068335E-6	2.680406E-8	up	3.1748502	1.6666886	SJAG_02414	NW_011627860.1
gene-SJAG_02417	3.1657617E-6	2.2714568E-7	down	-3.2510667	-1.7009131	SJAG_02417	NW_011627860.1
gene-SJAG_02432	1.11164E-5	1.7456257E-6	up	2.2878492	1.1939919	SJAG_02432	NW_011627860.1
gene-SJAG_02434	1.2187454E-6	3.2849044E-8	up	9.964045	3.3167315	SJAG_02434	NW_011627860.1
gene-SJAG_02435	1.5950677E-7	5.8858585E-10	up	16.365	4.0325418	SJAG_02435	NW_011627860.1
gene-SJAG_02438	3.199145E-5	8.334322E-6	up	2.059678	1.0424188	SJAG_02438	NW_011627860.1
gene-SJAG_02445	0.0011527835	7.751394E-4	up	2.649698	1.4058279	SJAG_02445	NW_011627860.1
gene-SJAG_02446	1.2139857E-4	5.3009215E-5	up	4.3034973	2.1055095	SJAG_02446	NW_011627860.1
gene-SJAG_02487	4.700455E-4	2.7308505E-4	up	3.262898	1.7061539	SJAG_02487	NW_011627860.1
gene-SJAG_02490	1.7637485E-5	3.4783234E-6	up	8.662723	3.1148205	SJAG_02490	NW_011627860.1
gene-SJAG_02493	2.6001222E-4	1.3485669E-4	down	-3.0456884	-1.6067684	SJAG_02493	NW_011627860.1
gene-SJAG_05271	3.276892E-6	2.3780642E-7	down	-2.2910335	-1.1959985	SJAG_05271	NW_011627860.1
gene-SJAG_02508	9.200759E-5	3.6704954E-5	down	-2.479296	-1.3099304	SJAG_02508	NW_011627860.1
gene-SJAG_02509	6.245159E-5	2.22917E-5	down	-3.582783	-1.8410807	SJAG_02509	NW_011627860.1
gene-SJAG_02512	4.2023363E-5	1.28017045E-5	up	2.2904954	1.1956596	SJAG_02512	NW_011627860.1
gene-SJAG_02513	0.001038257	6.8961724E-4	up	2.1064746	1.0748305	SJAG_02513	NW_011627860.1
gene-SJAG_02519	1.7644126E-6	7.8775685E-8	up	5.078627	2.3444386	SJAG_02519	NW_011627860.1
gene-SJAG_02527	2.8448658E-6	1.8615795E-7	up	16.654547	4.057844	SJAG_02527	NW_011627860.1
gene-SJAG_02529	2.7779271E-5	6.776821E-6	up	21.558756	4.430202	SJAG_02529	NW_011627860.1
gene-SJAG_02530	4.5006942E-5	1.4024304E-5	down	-3.5242984	-1.8173361	SJAG_02530	NW_011627860.1
gene-SJAG_02531	7.381731E-4	4.624553E-4	down	-2.169511	-1.1173699	SJAG_02531	NW_011627860.1
gene-SJAG_02533	0.018785931	0.016197955	up	4.2232924	2.0783682	SJAG_02533	NW_011627860.1
gene-SJAG_02537	1.2648874E-4	5.582979E-5	up	2.9728851	1.5718637	SJAG_02537	NW_011627860.1
gene-SJAG_02543	5.157335E-5	1.6999018E-5	up	3.7586944	1.9102316	SJAG_02543	NW_011627860.1
gene-SJAG_02544	1.3496574E-5	2.2743304E-6	up	4.326896	2.1133325	SJAG_02544	NW_011627860.1
gene-SJAG_02545	3.7822413E-6	3.1169762E-7	down	-219.53853	-7.7783303	SJAG_02545	NW_011627860.1
gene-SJAG_02550	9.212263E-5	3.681954E-5	down	-2.0546696	-1.0389065	SJAG_02550	NW_011627860.1
gene-SJAG_05950	1.593422E-4	7.460795E-5	up	3.0414884	1.6047775	SJAG_05950	NW_011627860.1
gene-SJAG_02557	1.2513722E-4	5.505217E-5	down	-2.231695	-1.1581398	SJAG_02557	NW_011627860.1
gene-SJAG_02565	1.1951576E-4	5.1697058E-5	down	-2.0799	-1.0565141	SJAG_02565	NW_011627860.1
gene-SJAG_02568	0.016152335	0.013794716	down	-2.016325	-1.0117282	SJAG_02568	NW_011627860.1
gene-SJAG_02577	3.3678255E-6	2.609754E-7	up	4.2898426	2.1009247	SJAG_02577	NW_011627860.1
gene-SJAG_02581	7.104865E-6	8.709941E-7	up	2.7426653	1.4555786	SJAG_02581	NW_011627860.1
gene-SJAG_02582	1.0450062E-6	2.023833E-8	up	4.3355937	2.1162295	SJAG_02582	NW_011627860.1
gene-SJAG_02599	3.144999E-5	8.121891E-6	down	-2.0979323	-1.0689682	SJAG_02599	NW_011627860.1
gene-SJAG_02600	4.1024636E-5	1.2312436E-5	down	-2.4931736	-1.3179833	SJAG_02600	NW_011627860.1
gene-SJAG_02604	2.1486529E-4	1.0662952E-4	down	-2.2577803	-1.1749051	SJAG_02604	NW_011627860.1
gene-SJAG_02607	1.5684383E-6	6.511799E-8	up	8.390517	3.0687597	SJAG_02607	NW_011627860.1
gene-SJAG_02610	5.258594E-6	5.5343565E-7	up	5.5389557	2.469614	SJAG_02610	NW_011627860.1
gene-SJAG_02645	2.885631E-6	1.9384555E-7	up	2.8409605	1.5063788	SJAG_02645	NW_011627860.1
gene-SJAG_02648	0.0011379822	7.633206E-4	down	-5.4839554	-2.455217	SJAG_02648	NW_011627860.1
gene-SJAG_02652	3.023712E-7	1.4876812E-9	up	37.262997	5.2196717	SJAG_02652	NW_011627860.1
gene-SJAG_02658	1.8025468E-5	3.7026484E-6	up	2.3762484	1.2486856	SJAG_02658	NW_011627860.1
gene-SJAG_05276	4.9667588E-6	5.009523E-7	down	-2.281696	-1.1901066	SJAG_05276	NW_011627860.1
gene-SJAG_02671	6.360926E-5	2.289829E-5	down	-2.3683257	-1.2438675	SJAG_02671	NW_011627860.1
gene-SJAG_02680	1.268348E-6	3.5361897E-8	down	-2.270129	-1.1827742	SJAG_02680	NW_011627860.1
gene-SJAG_02682	0.0027512512	0.0020721806	down	-2.036869	-1.0263532	SJAG_02682	NW_011627860.1
gene-SJAG_02692	1.0372838E-4	4.2784235E-5	up	2.6977236	1.4317425	SJAG_02692	NW_011627860.1
gene-SJAG_02707	8.613262E-7	1.2713302E-8	down	-3.3192894	-1.7308744	SJAG_02707	NW_011627860.1
gene-SJAG_02708	3.7549333E-5	1.07425485E-5	down	-2.5008693	-1.3224297	SJAG_02708	NW_011627860.1
gene-SJAG_02710	1.9570582E-6	1.0431225E-7	up	4.9068565	2.294799	SJAG_02710	NW_011627860.1
gene-SJAG_02711	4.733844E-6	4.5805132E-7	down	-2.2787273	-1.1882282	SJAG_02711	NW_011627860.1
gene-SJAG_02718	1.6570579E-5	3.1456243E-6	up	2.2912896	1.1961597	SJAG_02718	NW_011627860.1
gene-SJAG_02721	1.90697E-4	9.202557E-5	down	-2.1909857	-1.13158	SJAG_02721	NW_011627860.1
gene-SJAG_02727	7.2106855E-6	9.0466165E-7	up	3.3145936	1.728832	SJAG_02727	NW_011627860.1
gene-SJAG_02731	2.8287206E-4	1.4961253E-4	up	2.0619671	1.0440214	SJAG_02731	NW_011627860.1
gene-SJAG_02735	5.71968E-4	3.4285247E-4	up	2.5235748	1.3354689	SJAG_02735	NW_011627860.1
gene-SJAG_02736	3.456132E-4	1.8917327E-4	up	2.7861273	1.4782611	SJAG_02736	NW_011627860.1
gene-SJAG_02754	3.3549516E-6	2.572267E-7	down	-2.7731829	-1.4715427	SJAG_02754	NW_011627860.1
gene-SJAG_02756	1.3408787E-5	2.2540396E-6	down	-3.0189388	-1.5940415	SJAG_02756	NW_011627860.1
gene-SJAG_02758	3.2917603E-6	2.409177E-7	down	-4.5183992	-2.1758118	SJAG_02758	NW_011627860.1
gene-SJAG_02759	1.4729876E-5	2.633139E-6	down	-2.3014057	-1.2025152	SJAG_02759	NW_011627860.1
gene-SJAG_02766	1.4695405E-5	2.6028763E-6	up	2.6055315	1.3815776	SJAG_02766	NW_011627860.1
gene-SJAG_02770	0.01849575	0.015932582	up	2.00049	1.0003533	SJAG_02770	NW_011627860.1
gene-SJAG_02776	5.592512E-5	1.9123227E-5	up	2.495862	1.3195381	SJAG_02776	NW_011627860.1
gene-SJAG_02777	2.1487876E-5	4.739843E-6	down	-2.183275	-1.1264938	SJAG_02777	NW_011627860.1
gene-SJAG_02778	2.7520597E-4	1.4510655E-4	down	-2.006448	-1.0046438	SJAG_02778	NW_011627860.1
gene-SJAG_02792	1.4253095E-6	5.6685128E-8	up	3.2787607	1.7131506	SJAG_02792	NW_011627860.1
gene-SJAG_05277	1.1393697E-4	4.8536494E-5	up	3.01755	1.5933777	SJAG_05277	NW_011627860.1
gene-SJAG_02804	1.2119701E-5	1.9826816E-6	up	2.7271051	1.4473703	SJAG_02804	NW_011627860.1
gene-SJAG_02809	4.2450167E-5	1.3001342E-5	up	3.213419	1.6841091	SJAG_02809	NW_011627860.1
gene-SJAG_02814	2.2463737E-6	1.3262724E-7	up	2.0541918	1.0385709	SJAG_02814	NW_011627860.1
gene-SJAG_02819	3.6866573E-4	2.0466314E-4	down	-2.1624365	-1.1126578	SJAG_02819	NW_011627860.1
gene-SJAG_02821	4.0669565E-6	3.5850582E-7	down	-4.7379546	-2.2442644	SJAG_02821	NW_011627860.1
gene-SJAG_02828	6.92952E-5	2.5627009E-5	down	-2.4595115	-1.2983718	SJAG_02828	NW_011627860.1
gene-SJAG_02829	8.2238654E-7	1.1801365E-8	down	-5.1654005	-2.3688803	SJAG_02829	NW_011627860.1
gene-SJAG_02835	1.1068335E-6	2.7057963E-8	down	-2.7453544	-1.4569924	SJAG_02835	NW_011627860.1
gene-SJAG_02841	2.7522585E-5	6.604016E-6	down	-2.0031445	-1.0022665	SJAG_02841	NW_011627860.1
gene-SJAG_02850	4.9667588E-6	4.9676754E-7	down	-5.1057444	-2.3521214	SJAG_02850	NW_011627860.1
gene-SJAG_02854	0.032910228	0.029172577	down	-3.097065	-1.6309016	SJAG_02854	NW_011627860.1
gene-SJAG_02863	0.0012545052	8.5331046E-4	down	-3.3830235	-1.7583132	SJAG_02863	NW_011627860.1
gene-SJAG_02864	3.427329E-5	9.358758E-6	up	3.9476097	1.9809793	SJAG_02864	NW_011627860.1
gene-SJAG_02871	0.013721485	0.011651167	down	-2.072601	-1.0514425	SJAG_02871	NW_011627860.1
gene-SJAG_02874	2.1415775E-5	4.694274E-6	down	-2.3741925	-1.2474369	SJAG_02874	NW_011627860.1
gene-SJAG_02876	1.7772305E-5	3.5632052E-6	up	2.4992	1.3214664	SJAG_02876	NW_011627860.1
gene-SJAG_02877	3.7770283E-6	3.097194E-7	up	3.9565606	1.9842469	SJAG_02877	NW_011627860.1
gene-SJAG_02878	1.3561187E-6	4.8367024E-8	up	25.43415	4.668695	SJAG_02878	NW_011627860.1
gene-SJAG_02887	2.8787395E-5	7.128982E-6	up	3.155037	1.6576569	SJAG_02887	NW_011627860.1
gene-SJAG_06038	1.0414582E-4	4.3084518E-5	down	-2.018951	-1.0136058	SJAG_06038	NW_011627860.1
gene-SJAG_02891	2.4347275E-5	5.6101553E-6	down	-2.6103327	-1.3842337	SJAG_02891	NW_011627860.1
gene-SJAG_02923	1.9384574E-6	1.0250205E-7	up	2.2553356	1.1733421	SJAG_02923	NW_011627860.1
gene-SJAG_01086	1.9081155E-5	4.0133796E-6	up	3.439694	1.7822802	SJAG_01086	NW_011627860.1
gene-SJAG_01084	1.3068556E-5	2.173163E-6	down	-2.2732496	-1.184756	SJAG_01084	NW_011627860.1
gene-SJAG_01081	4.3826705E-5	1.3584661E-5	down	-2.2172189	-1.1487511	SJAG_01081	NW_011627860.1
gene-SJAG_01067	6.975865E-4	4.3216615E-4	down	-3.4154613	-1.7720804	SJAG_01067	NW_011627860.1
gene-SJAG_01058	6.428768E-6	7.548232E-7	down	-2.1070411	-1.0752184	SJAG_01058	NW_011627860.1
gene-SJAG_01054	9.9369536E-5	4.053774E-5	up	3.2925854	1.7192209	SJAG_01054	NW_011627860.1
gene-SJAG_01033	0.008170288	0.0066930037	down	-2.6362035	-1.3984617	SJAG_01033	NW_011627860.1
gene-SJAG_01032	0.0030235099	0.002290876	up	2.587403	1.3715048	SJAG_01032	NW_011627860.1
gene-SJAG_01029	1.8841866E-6	9.28507E-8	up	12.273413	3.6174645	SJAG_01029	NW_011627860.1
gene-SJAG_01017	7.556583E-7	8.675044E-9	up	11.52094	3.5261865	SJAG_01017	NW_011627860.1
gene-SJAG_01015	4.756165E-7	3.0456955E-9	up	8.713932	3.123324	SJAG_01015	NW_011627860.1
gene-SJAG_01016	4.140472E-9	4.2272683E-12	down	-814.56696	-9.669889	SJAG_01016	NW_011627860.1
gene-SJAG_01009	2.657056E-4	1.3889899E-4	down	-2.336314	-1.2242341	SJAG_01009	NW_011627860.1
gene-SJAG_01007	5.0062605E-5	1.6194914E-5	up	2.1813078	1.1251934	SJAG_01007	NW_011627860.1
gene-SJAG_01005	0.0055954	0.0044506257	down	-2.1432338	-1.0997893	SJAG_01005	NW_011627860.1
gene-SJAG_01001	5.2097595E-5	1.7351675E-5	up	2.6604404	1.4116651	SJAG_01001	NW_011627860.1
gene-SJAG_00999	3.3345255E-5	8.91922E-6	down	-2.5468667	-1.3487234	SJAG_00999	NW_011627860.1
gene-SJAG_00987	1.3830872E-6	5.2738436E-8	up	7.1838813	2.8447635	SJAG_00987	NW_011627860.1
gene-SJAG_00980	1.2908941E-6	3.866774E-8	up	13.6594095	3.7718232	SJAG_00980	NW_011627860.1
gene-SJAG_00979	1.3830872E-6	5.3304714E-8	up	10.964734	3.454799	SJAG_00979	NW_011627860.1
gene-SJAG_00978	3.343021E-6	2.5174106E-7	down	-2.3685064	-1.2439775	SJAG_00978	NW_011627860.1
gene-SJAG_00975	1.5457921E-5	2.7949748E-6	up	5.784003	2.5320683	SJAG_00975	NW_011627860.1
gene-SJAG_00965	6.1017954E-6	6.7797725E-7	down	-2.6829364	-1.4238129	SJAG_00965	NW_011627860.1
gene-SJAG_00964	8.485374E-5	3.3085653E-5	down	-2.3110006	-1.2085176	SJAG_00964	NW_011627860.1
gene-SJAG_00956	4.493639E-6	4.2006957E-7	down	-2.7446716	-1.4566336	SJAG_00956	NW_011627860.1
gene-SJAG_00954	1.4342402E-5	2.500465E-6	down	-2.2144039	-1.1469183	SJAG_00954	NW_011627860.1
gene-SJAG_05533	7.06484E-5	2.630125E-5	up	65.45618	6.0324574	SJAG_05533	NW_011627860.1
gene-SJAG_00943	1.4267849E-4	6.493363E-5	down	-3.797103	-1.9248991	SJAG_00943	NW_011627860.1
gene-SJAG_00940	1.4674412E-4	6.7205074E-5	down	-2.04078	-1.0291207	SJAG_00940	NW_011627860.1
gene-SJAG_00932	1.1310938E-5	1.7947245E-6	down	-3.8976648	-1.96261	SJAG_00932	NW_011627860.1
gene-SJAG_00917	2.9838702E-7	1.345739E-9	up	7.592966	2.9246635	SJAG_00917	NW_011627860.1
gene-SJAG_00908	5.0597564E-6	5.1388184E-7	up	4.106557	2.0379293	SJAG_00908	NW_011627860.1
gene-SJAG_00905	1.5060143E-5	2.7107021E-6	up	2.728874	1.4483057	SJAG_00905	NW_011627860.1
gene-SJAG_00896	1.5113717E-4	6.940288E-5	up	2.185293	1.1278267	SJAG_00896	NW_011627860.1
gene-SJAG_00887	5.037625E-5	1.6352638E-5	down	-2.2566211	-1.1741642	SJAG_00887	NW_011627860.1
gene-SJAG_00886	1.583009E-5	2.8911124E-6	down	-3.234104	-1.693366	SJAG_00886	NW_011627860.1
gene-SJAG_00884	3.343021E-6	2.4982984E-7	up	2.4655712	1.3019218	SJAG_00884	NW_011627860.1
gene-SJAG_00882	1.0450062E-6	1.8207722E-8	down	-4.364555	-2.1258345	SJAG_00882	NW_011627860.1
gene-SJAG_00881	8.1837185E-5	3.1540367E-5	down	-2.5266187	-1.3372079	SJAG_00881	NW_011627860.1
gene-SJAG_00880	2.1767562E-6	1.2673202E-7	up	2.2737803	1.1850929	SJAG_00880	NW_011627860.1
gene-SJAG_00879	2.2964923E-5	5.1409793E-6	down	-2.0039892	-1.0028747	SJAG_00879	NW_011627860.1
gene-SJAG_00878	3.832876E-5	1.1068192E-5	up	2.0637698	1.045282	SJAG_00878	NW_011627860.1
gene-SJAG_00874	7.30878E-4	4.5638668E-4	up	2.385539	1.2543153	SJAG_00874	NW_011627860.1
gene-SJAG_00870	1.293395E-6	4.1893482E-8	up	20.345768	4.346657	SJAG_00870	NW_011627860.1
gene-SJAG_00869	7.1304157E-6	8.776626E-7	down	-2.811987	-1.4915899	SJAG_00869	NW_011627860.1
gene-SJAG_00866	3.7549333E-5	1.07315855E-5	down	-2.1967115	-1.1353455	SJAG_00866	NW_011627860.1
gene-SJAG_00857	3.3127365E-6	2.4584062E-7	up	3.6613505	1.8723758	SJAG_00857	NW_011627860.1
gene-SJAG_05208	0.0012783548	8.737259E-4	up	2.8630502	1.517553	SJAG_05208	NW_011627860.1
gene-SJAG_05207	4.5982647E-6	4.336207E-7	up	2.370604	1.2452546	SJAG_05207	NW_011627860.1
gene-SJAG_06591	0.016393594	0.014020925	up	2.4387002	1.2861124	SJAG_06591	NW_011627860.1
gene-SJAG_00830	3.4634428E-5	9.514172E-6	down	-2.1347463	-1.0940646	SJAG_00830	NW_011627860.1
gene-SJAG_05200	7.2106855E-6	9.04519E-7	up	3.343718	1.7414532	SJAG_05200	NW_011627860.1
gene-SJAG_00811	4.800586E-7	4.1333457E-9	up	4.037351	2.0134091	SJAG_00811	NW_011627860.1
gene-SJAG_00810	9.139089E-6	1.3114725E-6	up	11.320657	3.5008857	SJAG_00810	NW_011627860.1
gene-SJAG_00808	2.8239866E-4	1.4924636E-4	up	2.0134785	1.00969	SJAG_00808	NW_011627860.1
gene-SJAG_00798	8.455513E-6	1.1648432E-6	down	-2.1606069	-1.1114366	SJAG_00798	NW_011627860.1
gene-SJAG_00797	1.9544961E-4	9.4960145E-5	up	2.0153558	1.0110346	SJAG_00797	NW_011627860.1
gene-SJAG_00796	1.1274723E-6	2.8660631E-8	up	9.399736	3.2326202	SJAG_00796	NW_011627860.1
gene-SJAG_00795	1.2854622E-5	2.11872E-6	up	2.5500736	1.3505388	SJAG_00795	NW_011627860.1
gene-SJAG_00794	1.3561187E-6	4.8373238E-8	up	5.4404793	2.4437337	SJAG_00794	NW_011627860.1
gene-SJAG_00781	8.240569E-6	1.1115815E-6	up	15.108663	3.917304	SJAG_00781	NW_011627860.1
gene-SJAG_00779	3.6509693E-4	2.0223286E-4	up	2.2740786	1.1852821	SJAG_00779	NW_011627860.1
gene-SJAG_00760	5.85567E-6	6.4102665E-7	up	3.2383947	1.6952789	SJAG_00760	NW_011627860.1
gene-SJAG_00759	8.044249E-5	3.0804957E-5	up	2.427606	1.2795343	SJAG_00759	NW_011627860.1
gene-SJAG_00753	9.706363E-6	1.4326736E-6	down	-2.355754	-1.2361888	SJAG_00753	NW_011627860.1
gene-SJAG_00747	4.162251E-5	1.2628395E-5	up	2.1446	1.1007085	SJAG_00747	NW_011627860.1
gene-SJAG_00744	3.0058743E-6	2.1034279E-7	down	-6.1034203	-2.609618	SJAG_00744	NW_011627860.1
gene-SJAG_00731	5.8604473E-5	2.0303723E-5	down	-3.052006	-1.6097578	SJAG_00731	NW_011627860.1
gene-SJAG_00729	0.034089785	0.030316008	up	2.95447	1.5628992	SJAG_00729	NW_011627860.1
gene-SJAG_00724	1.2908941E-6	3.9545327E-8	up	2.6242876	1.3919258	SJAG_00724	NW_011627860.1
gene-SJAG_00723	2.9717234E-5	7.4932755E-6	up	2.02221	1.0159327	SJAG_00723	NW_011627860.1
gene-SJAG_00722	3.343021E-6	2.5494134E-7	down	-2.792156	-1.4813795	SJAG_00722	NW_011627860.1
gene-SJAG_00719	9.161843E-4	5.950127E-4	up	2.1401453	1.0977087	SJAG_00719	NW_011627860.1
gene-SJAG_00694	1.6069663E-4	7.53739E-5	down	-2.6516387	-1.4068842	SJAG_00694	NW_011627860.1
gene-SJAG_00691	3.145014E-5	8.149442E-6	down	-2.308354	-1.2068644	SJAG_00691	NW_011627860.1
gene-SJAG_00684	9.794757E-4	6.44952E-4	up	2.0825944	1.0583819	SJAG_00684	NW_011627860.1
gene-SJAG_00672	1.8096706E-4	8.6662374E-5	up	3.5564067	1.8304203	SJAG_00672	NW_011627860.1
gene-SJAG_00671	1.9554383E-4	9.50861E-5	down	-2.0160747	-1.011549	SJAG_00671	NW_011627860.1
gene-SJAG_00663	2.153845E-6	1.2443921E-7	up	2.9913437	1.5807937	SJAG_00663	NW_011627860.1
gene-SJAG_00656	2.0598256E-6	1.14012494E-7	down	-2.423996	-1.2773873	SJAG_00656	NW_011627860.1
gene-SJAG_00641	6.009122E-4	3.6389806E-4	up	2.3819025	1.2521143	SJAG_00641	NW_011627860.1
gene-SJAG_00640	2.938931E-5	7.3382903E-6	up	2.7508142	1.4598587	SJAG_00640	NW_011627860.1
gene-SJAG_00637	1.6510485E-5	3.0800618E-6	down	-3.0316324	-1.6000948	SJAG_00637	NW_011627860.1
gene-SJAG_00623	1.9861425E-5	4.226355E-6	up	2.900545	1.5363239	SJAG_00623	NW_011627860.1
gene-SJAG_00618	2.9168717E-5	7.247332E-6	up	2.5387328	1.3441086	SJAG_00618	NW_011627860.1
gene-SJAG_00613	5.9510407E-5	2.0837182E-5	up	2.0236778	1.0169796	SJAG_00613	NW_011627860.1
gene-SJAG_00599	3.7557688E-6	3.0643625E-7	down	-2.643069	-1.402214	SJAG_00599	NW_011627860.1
gene-SJAG_00595	1.0508679E-4	4.3516873E-5	up	2.0737586	1.052248	SJAG_00595	NW_011627860.1
gene-SJAG_00594	9.9069075E-5	4.0293777E-5	up	2.1123857	1.0788733	SJAG_00594	NW_011627860.1
gene-SJAG_00585	7.7604427E-4	4.9190834E-4	up	2.6453745	1.403472	SJAG_00585	NW_011627860.1
gene-SJAG_00579	2.8626443E-4	1.5187624E-4	down	-2.1314292	-1.0918211	SJAG_00579	NW_011627860.1
gene-SJAG_00574	4.3775298E-4	2.516317E-4	up	2.3357332	1.2238754	SJAG_00574	NW_011627860.1
gene-SJAG_00570	1.2723285E-5	2.0918562E-6	down	-2.0446322	-1.0318413	SJAG_00570	NW_011627860.1
gene-SJAG_00566	0.0012874006	8.816451E-4	down	-2.1242952	-1.0869843	SJAG_00566	NW_011627860.1
gene-SJAG_00545	2.0677619E-5	4.4678577E-6	down	-2.1899915	-1.1309253	SJAG_00545	NW_011627860.1
gene-SJAG_00536	0.002245022	0.0016522404	up	2.010722	1.0077136	SJAG_00536	NW_011627860.1
gene-SJAG_00532	3.270618E-4	1.7633714E-4	down	-2.2979846	-1.2003691	SJAG_00532	NW_011627860.1
gene-SJAG_00529	1.0648801E-5	1.6307998E-6	down	-2.875694	-1.5239102	SJAG_00529	NW_011627860.1
gene-SJAG_00525	2.9914698E-5	7.5675966E-6	up	2.9746678	1.5727285	SJAG_00525	NW_011627860.1
gene-SJAG_00519	3.2657383E-5	8.6095515E-6	up	3.7178895	1.8944839	SJAG_00519	NW_011627860.1
gene-SJAG_00518	2.4466075E-5	5.6567837E-6	down	-2.330913	-1.2208952	SJAG_00518	NW_011627860.1
gene-SJAG_00512	8.240569E-6	1.1066049E-6	up	2.2263725	1.1546949	SJAG_00512	NW_011627860.1
gene-SJAG_00509	7.2106855E-6	8.9925567E-7	down	-2.6075816	-1.3827124	SJAG_00509	NW_011627860.1
gene-SJAG_00508	1.4101889E-5	2.4457152E-6	down	-2.1416671	-1.0987343	SJAG_00508	NW_011627860.1
gene-SJAG_00507	3.8511356E-5	1.1181585E-5	down	-3.7389884	-1.902648	SJAG_00507	NW_011627860.1
gene-SJAG_00505	2.2333741E-4	1.1189763E-4	down	-2.0784976	-1.0555412	SJAG_00505	NW_011627860.1
gene-SJAG_00491	0.0106669795	0.008930698	up	2.2412214	1.1642852	SJAG_00491	NW_011627860.1
gene-SJAG_00490	3.295324E-5	8.714572E-6	up	2.0425727	1.0303874	SJAG_00490	NW_011627860.1
gene-SJAG_00488	3.3345255E-5	8.995973E-6	down	-2.60502	-1.3812945	SJAG_00488	NW_011627860.1
gene-SJAG_00485	3.4798463E-6	2.75363E-7	up	9.904081	3.3080232	SJAG_00485	NW_011627860.1
gene-SJAG_00479	0.0030642124	0.002322972	down	-2.5750802	-1.3646173	SJAG_00479	NW_011627860.1
gene-SJAG_05187	1.1863067E-4	5.1207808E-5	down	-2.3087785	-1.2071297	SJAG_05187	NW_011627860.1
gene-SJAG_00464	1.620581E-5	2.9966461E-6	down	-2.2251296	-1.1538893	SJAG_00464	NW_011627860.1
gene-SJAG_00463	4.6140365E-5	1.44635815E-5	down	-2.8491735	-1.5105435	SJAG_00463	NW_011627860.1
gene-SJAG_00453	1.1273279E-5	1.7748828E-6	up	3.5330565	1.8209168	SJAG_00453	NW_011627860.1
gene-SJAG_00451	2.4383357E-6	1.5295834E-7	down	-2.2050843	-1.1408339	SJAG_00451	NW_011627860.1
gene-SJAG_00449	0.0016253486	0.0011508721	up	2.9871063	1.5787486	SJAG_00449	NW_011627860.1
gene-SJAG_00443	1.3561187E-6	4.836323E-8	down	-4.3960147	-2.1361961	SJAG_00443	NW_011627860.1
gene-SJAG_00435	2.961593E-5	7.4555887E-6	up	2.2511425	1.1706574	SJAG_00435	NW_011627860.1
gene-SJAG_00432	6.97361E-7	7.719863E-9	down	-5.260656	-2.3952427	SJAG_00432	NW_011627860.1
gene-SJAG_00422	1.7308135E-5	3.3882998E-6	up	2.1020892	1.0718238	SJAG_00422	NW_011627860.1
gene-SJAG_00405	1.3561187E-6	4.5790692E-8	up	7.8031106	2.9640493	SJAG_00405	NW_011627860.1
gene-SJAG_00402	6.6529865E-6	7.9377577E-7	up	2.2795835	1.1887702	SJAG_00402	NW_011627860.1
gene-SJAG_00400	5.472986E-4	3.2492346E-4	up	2.1868055	1.1288248	SJAG_00400	NW_011627860.1
gene-SJAG_00397	4.21458E-6	3.818869E-7	up	5.4842834	2.4553032	SJAG_00397	NW_011627860.1
gene-SJAG_00389	9.038546E-5	3.5946658E-5	down	-2.3854232	-1.2542452	SJAG_00389	NW_011627860.1
gene-SJAG_00377	6.980811E-6	8.4939865E-7	up	8.863944	3.1479487	SJAG_00377	NW_011627860.1
gene-SJAG_00376	5.091795E-5	1.6701255E-5	down	-2.23089	-1.1576194	SJAG_00376	NW_011627860.1
gene-SJAG_00372	1.1784446E-4	5.0732546E-5	down	-3.0954387	-1.6301439	SJAG_00372	NW_011627860.1
gene-SJAG_00368	1.1068335E-6	2.5640592E-8	up	8.162153	3.0289497	SJAG_00368	NW_011627860.1
gene-SJAG_00367	1.9037539E-4	9.179232E-5	up	2.3454113	1.2298409	SJAG_00367	NW_011627860.1
gene-SJAG_00366	8.169319E-6	1.0735492E-6	up	3.4471486	1.7854035	SJAG_00366	NW_011627860.1
gene-SJAG_00365	3.113284E-6	2.2082745E-7	down	-48.893032	-5.611557	SJAG_00365	NW_011627860.1
gene-SJAG_00363	0.0012874006	8.820199E-4	up	5.542649	2.4705756	SJAG_00363	NW_011627860.1
gene-SJAG_00344	3.8008031E-6	3.16344E-7	down	-3.028461	-1.5985848	SJAG_00344	NW_011627860.1
gene-SJAG_00341	3.458351E-4	1.8943654E-4	up	2.1968832	1.1354581	SJAG_00341	NW_011627860.1
gene-SJAG_00337	6.980811E-6	8.500619E-7	down	-2.402507	-1.2645407	SJAG_00337	NW_011627860.1
gene-SJAG_00328	1.7698481E-5	3.5161688E-6	down	-2.1916113	-1.131992	SJAG_00328	NW_011627860.1
gene-SJAG_00327	2.8378636E-5	6.9928496E-6	up	2.4975767	1.320529	SJAG_00327	NW_011627860.1
gene-SJAG_00322	0.007827961	0.0063836877	down	-2.9781017	-1.574393	SJAG_00322	NW_011627860.1
gene-SJAG_00312	1.8325086E-4	8.7906315E-5	up	2.1586757	1.1101465	SJAG_00312	NW_011627860.1
gene-SJAG_00311	4.21458E-6	3.8019573E-7	down	-2.7092738	-1.4379061	SJAG_00311	NW_011627860.1
gene-SJAG_00303	1.7308135E-5	3.3991787E-6	up	5.714246	2.514563	SJAG_00303	NW_011627860.1
gene-SJAG_00283	2.7218748E-6	1.7477129E-7	down	-2.5984824	-1.3776692	SJAG_00283	NW_011627860.1
gene-SJAG_00275	3.05513E-5	7.85168E-6	down	-2.5607507	-1.3565668	SJAG_00275	NW_011627860.1
gene-SJAG_00271	6.8770187E-6	8.289641E-7	down	-4.032479	-2.011667	SJAG_00271	NW_011627860.1
gene-SJAG_00262	7.8972476E-4	5.0317025E-4	down	-2.1272697	-1.089003	SJAG_00262	NW_011627860.1
gene-SJAG_00261	4.132714E-5	1.2471003E-5	up	3.4931414	1.804525	SJAG_00261	NW_011627860.1
gene-SJAG_00259	6.3718107E-6	7.445535E-7	down	-2.2873776	-1.1936945	SJAG_00259	NW_011627860.1
gene-SJAG_06596	0.004633985	0.0036270102	up	2.4074788	1.267523	SJAG_06596	NW_011627860.1
gene-SJAG_00257	1.732043E-4	8.230714E-5	up	2.0224586	1.0161102	SJAG_00257	NW_011627860.1
gene-SJAG_00250	0.0017006234	0.0012090533	down	-3.7496068	-1.9067394	SJAG_00250	NW_011627860.1
gene-SJAG_00243	3.692983E-4	2.0516572E-4	down	-2.5152168	-1.3306828	SJAG_00243	NW_011627860.1
gene-SJAG_00242	3.6295423E-5	1.017879E-5	up	3.6077445	1.8510971	SJAG_00242	NW_011627860.1
gene-SJAG_00238	9.999322E-4	6.6006184E-4	up	2.5605264	1.3564404	SJAG_00238	NW_011627860.1
gene-SJAG_00234	8.4610765E-5	3.2921533E-5	down	-3.0765045	-1.6212921	SJAG_00234	NW_011627860.1
gene-SJAG_00228	0.0018630462	0.0013436237	up	2.080315	1.056802	SJAG_00228	NW_011627860.1
gene-SJAG_00224	1.8841866E-6	9.6501424E-8	down	-5.761943	-2.5265553	SJAG_00224	NW_011627860.1
gene-SJAG_00220	3.9514684E-4	2.2244224E-4	down	-2.0257468	-1.0184538	SJAG_00220	NW_011627860.1
gene-SJAG_00206	1.954364E-4	9.487359E-5	up	2.18777	1.1294609	SJAG_00206	NW_011627860.1
gene-SJAG_00197	3.8898556E-6	3.3491992E-7	down	-5.5177207	-2.4640725	SJAG_00197	NW_011627860.1
gene-SJAG_00195	5.258594E-6	5.4951136E-7	down	-2.2309737	-1.1576735	SJAG_00195	NW_011627860.1
gene-SJAG_00191	2.1406244E-4	1.0610967E-4	up	24.523989	4.616122	SJAG_00191	NW_011627860.1
gene-SJAG_00190	1.15106624E-4	4.9270733E-5	up	3.5350444	1.8217283	SJAG_00190	NW_011627860.1
gene-SJAG_05398	2.3798093E-5	5.3957956E-6	up	6.9348283	2.7938602	SJAG_05398	NW_011627860.1
gene-SJAG_00189	2.4007879E-5	5.4728907E-6	up	7.608578	2.9276268	SJAG_00189	NW_011627860.1
gene-SJAG_00188	4.802436E-5	1.5375352E-5	down	-2.2475078	-1.1683261	SJAG_00188	NW_011627860.1
gene-SJAG_00186	1.7644126E-6	8.0299216E-8	down	-2.164954	-1.1143364	SJAG_00186	NW_011627860.1
gene-SJAG_00179	5.479511E-5	1.8577437E-5	up	4.5914106	2.1989374	SJAG_00179	NW_011627860.1
gene-SJAG_00176	5.317975E-5	1.7857406E-5	up	3.0557442	1.6115237	SJAG_00176	NW_011627860.1
gene-SJAG_00168	3.408154E-5	9.264477E-6	down	-2.5404274	-1.3450712	SJAG_00168	NW_011627860.1
gene-SJAG_00167	1.396298E-5	2.4101741E-6	down	-3.034507	-1.6014621	SJAG_00167	NW_011627860.1
gene-SJAG_00162	2.7678429E-5	6.7067667E-6	down	-4.1196504	-2.042522	SJAG_00162	NW_011627860.1
gene-SJAG_00161	2.322653E-5	5.209066E-6	down	-3.2401311	-1.6960522	SJAG_00161	NW_011627860.1
gene-SJAG_00160	8.036977E-5	3.0744155E-5	up	2.0375028	1.0268021	SJAG_00160	NW_011627860.1
gene-SJAG_00158	2.4145406E-4	1.2344946E-4	down	-2.1737256	-1.1201699	SJAG_00158	NW_011627860.1
gene-SJAG_00153	1.7209091E-5	3.351504E-6	up	2.2522058	1.1713387	SJAG_00153	NW_011627860.1
gene-SJAG_00148	0.0037788227	0.002909647	up	2.8438504	1.5078455	SJAG_00148	NW_011627860.1
gene-SJAG_00146	0.0014356747	9.989679E-4	up	2.1095474	1.0769335	SJAG_00146	NW_011627860.1
gene-SJAG_00145	4.1392123E-4	2.3572636E-4	up	3.5056198	1.8096695	SJAG_00145	NW_011627860.1
gene-SJAG_00144	5.3044746E-6	5.611129E-7	up	2.3098228	1.2077821	SJAG_00144	NW_011627860.1
gene-SJAG_00138	5.533267E-7	4.9910565E-9	down	-2.9977329	-1.5838718	SJAG_00138	NW_011627860.1
gene-SJAG_00135	2.3910803E-5	5.431154E-6	down	-2.276509	-1.1868231	SJAG_00135	NW_011627860.1
gene-SJAG_00124	1.0575638E-4	4.384689E-5	up	4.3958488	2.1361418	SJAG_00124	NW_011627860.1
gene-SJAG_00117	1.1863067E-4	5.1218736E-5	down	-2.039274	-1.0280555	SJAG_00117	NW_011627860.1
gene-SJAG_00116	2.118935E-4	1.04513274E-4	up	2.2713487	1.1835492	SJAG_00116	NW_011627860.1
gene-SJAG_00110	4.696532E-5	1.4899526E-5	up	4.733935	2.2430398	SJAG_00110	NW_011627860.1
gene-SJAG_00109	1.3830872E-6	5.3113578E-8	up	30.397383	4.925875	SJAG_00109	NW_011627860.1
gene-SJAG_00106	7.634554E-6	9.828823E-7	down	-3.3024356	-1.7235304	SJAG_00106	NW_011627860.1
gene-SJAG_00101	1.6681844E-5	3.1804254E-6	up	3.4587889	1.7902669	SJAG_00101	NW_011627860.1
gene-SJAG_05178	0.0035853963	0.002756301	up	2.1165469	1.0817124	SJAG_05178	NW_011627860.1
gene-SJAG_00100	6.288424E-6	7.28158E-7	up	3.8130548	1.9309472	SJAG_00100	NW_011627860.1
gene-SJAG_00099	7.552278E-5	2.8611337E-5	down	-2.7117028	-1.4391991	SJAG_00099	NW_011627860.1
gene-SJAG_00092	5.5803384E-6	5.9944597E-7	up	2.6950617	1.4303182	SJAG_00092	NW_011627860.1
gene-SJAG_00091	9.227229E-4	6.007224E-4	up	2.0979974	1.0690129	SJAG_00091	NW_011627860.1
gene-SJAG_05373	5.569953E-6	5.9376293E-7	up	3.899041	1.9631193	SJAG_05373	NW_011627860.1
gene-SJAG_05372	7.000329E-5	2.6032383E-5	up	2.5087774	1.3269844	SJAG_05372	NW_011627860.1
gene-SJAG_00073	3.2630258E-5	8.589022E-6	down	-2.463376	-1.3006369	SJAG_00073	NW_011627860.1
gene-SJAG_00071	7.80959E-6	1.0150226E-6	up	2.531563	1.3400284	SJAG_00071	NW_011627860.1
gene-SJAG_00070	3.375995E-4	1.8395642E-4	down	-2.8591657	-1.5155942	SJAG_00070	NW_011627860.1
gene-SJAG_00068	0.00417014	0.0032314735	up	2.9678326	1.5694097	SJAG_00068	NW_011627860.1
gene-SJAG_05175	5.867237E-5	2.0375357E-5	down	-2.5102365	-1.3278233	SJAG_05175	NW_011627860.1
gene-SJAG_00046	2.4037292E-4	1.2250248E-4	up	5.2797	2.400456	SJAG_00046	NW_011627860.1
gene-SJAG_00042	6.633342E-4	4.0931447E-4	up	4.7149897	2.2372546	SJAG_00042	NW_011627860.1
gene-SJAG_00031	9.584545E-6	1.4068337E-6	down	-2.723493	-1.4454582	SJAG_00031	NW_011627860.1
gene-SJAG_00020	3.992811E-5	1.1836008E-5	down	-2.0971887	-1.0684566	SJAG_00020	NW_011627860.1
gene-SJAG_00018	0.010495917	0.008765963	down	-2.596362	-1.3764915	SJAG_00018	NW_011627860.1
gene-SJAG_00004	0.0013446502	9.267556E-4	down	-2.495655	-1.3194185	SJAG_00004	NW_011627860.1
gene-SJAG_02113	4.6650843E-5	1.4654918E-5	down	-2.4786918	-1.3095789	SJAG_02113	NW_011627861.1
gene-SJAG_02121	0.00237989	0.0017651583	down	-2.0882177	-1.0622722	SJAG_02121	NW_011627861.1
gene-SJAG_06599	6.6601235E-5	2.4303034E-5	down	-2.0898223	-1.0633802	SJAG_06599	NW_011627861.1
gene-SJAG_02938	0.0074275048	0.0060266634	down	-2.1913714	-1.131834	SJAG_02938	NW_011627861.1
gene-SJAG_02948	1.8841866E-6	9.632094E-8	up	15.966465	3.996973	SJAG_02948	NW_011627861.1
gene-SJAG_02955	1.8604474E-4	8.939911E-5	up	2.734468	1.4512602	SJAG_02955	NW_011627861.1
gene-SJAG_02956	6.0288257E-6	6.6560233E-7	down	-3.6061373	-1.8504543	SJAG_02956	NW_011627861.1
gene-SJAG_02961	0.0014617267	0.0010182344	up	2.0942597	1.0664403	SJAG_02961	NW_011627861.1
gene-SJAG_02962	0.022072552	0.019149454	down	-2.8389196	-1.505342	SJAG_02962	NW_011627861.1
gene-SJAG_16452	2.891464E-4	1.5364237E-4	down	-4.0114245	-2.0041146	SJAG_16452	NW_011627861.1
gene-SJAG_02968	1.5226908E-6	6.1594505E-8	up	5.5626225	2.4757652	SJAG_02968	NW_011627861.1
gene-SJAG_02970	1.0036485E-5	1.5184349E-6	down	-3.0494819	-1.6085641	SJAG_02970	NW_011627861.1
gene-SJAG_02972	5.674748E-5	1.9590561E-5	down	-2.7337	-1.4508549	SJAG_02972	NW_011627861.1
gene-SJAG_02975	2.2556062E-4	1.13301714E-4	up	3.1405122	1.6509999	SJAG_02975	NW_011627861.1
gene-SJAG_02976	0.009890662	0.00824019	up	11.672661	3.5450616	SJAG_02976	NW_011627861.1
gene-SJAG_02980	1.3830872E-6	5.2521038E-8	up	2.6517775	1.4069598	SJAG_02980	NW_011627861.1
gene-SJAG_02981	6.299146E-5	2.2546757E-5	up	2.4927342	1.317729	SJAG_02981	NW_011627861.1
gene-SJAG_02983	0.0012304704	8.3443953E-4	up	16.48151	4.0427766	SJAG_02983	NW_011627861.1
gene-SJAG_02984	0.0010616392	7.0819474E-4	down	-2.0073814	-1.0053148	SJAG_02984	NW_011627861.1
gene-SJAG_02985	3.8031876E-4	2.126916E-4	down	-2.2000167	-1.1375145	SJAG_02985	NW_011627861.1
gene-SJAG_02988	0.0013704889	9.4761734E-4	up	2.2318394	1.1582332	SJAG_02988	NW_011627861.1
gene-SJAG_02989	2.3459228E-5	5.270872E-6	up	2.910694	1.5413631	SJAG_02989	NW_011627861.1
gene-SJAG_03011	1.4250581E-5	2.4773458E-6	up	2.0353854	1.0253019	SJAG_03011	NW_011627861.1
gene-SJAG_03014	1.3561187E-6	4.6814662E-8	up	2.6461189	1.4038779	SJAG_03014	NW_011627861.1
gene-SJAG_03018	1.3898425E-5	2.3876344E-6	down	-2.131529	-1.0918888	SJAG_03018	NW_011627861.1
gene-SJAG_03028	6.459436E-6	7.6538623E-7	down	-2.033284	-1.0238117	SJAG_03028	NW_011627861.1
gene-SJAG_03031	4.3776763E-5	1.3515335E-5	up	11.303084	3.4986446	SJAG_03031	NW_011627861.1
gene-SJAG_03037	4.7352012E-5	1.5065667E-5	up	2.730612	1.4492244	SJAG_03037	NW_011627861.1
gene-SJAG_03039	4.800586E-7	4.0803187E-9	up	2.2794178	1.1886654	SJAG_03039	NW_011627861.1
gene-SJAG_03049	3.8026608E-4	2.1250622E-4	up	2.0433602	1.0309435	SJAG_03049	NW_011627861.1
gene-SJAG_03057	1.77542E-4	8.487658E-5	up	2.3069973	1.2060163	SJAG_03057	NW_011627861.1
gene-SJAG_05288	3.3863386E-4	1.8479774E-4	up	2.851866	1.5119061	SJAG_05288	NW_011627861.1
gene-SJAG_03063	4.1024636E-5	1.2310669E-5	down	-2.2995863	-1.2013743	SJAG_03063	NW_011627861.1
gene-SJAG_03079	1.9332189E-4	9.359297E-5	down	-2.5216029	-1.334341	SJAG_03079	NW_011627861.1
gene-SJAG_03080	0.0013820225	9.564797E-4	down	-2.122082	-1.0854803	SJAG_03080	NW_011627861.1
gene-SJAG_03082	4.140472E-9	5.0928315E-12	up	1510.927	10.561218	SJAG_03082	NW_011627861.1
gene-SJAG_03089	5.8348803E-7	5.9808123E-9	up	6.1520653	2.6210709	SJAG_03089	NW_011627861.1
gene-SJAG_03090	4.140472E-9	2.9123292E-12	down	-436.4537	-8.769685	SJAG_03090	NW_011627861.1
gene-SJAG_03091	4.0811443E-5	1.2164788E-5	up	2.0586798	1.0417194	SJAG_03091	NW_011627861.1
gene-SJAG_03093	1.0710154E-4	4.470249E-5	up	4.158179	2.0559518	SJAG_03093	NW_011627861.1
gene-SJAG_03094	1.1068335E-6	2.6355787E-8	down	-4.622205	-2.2085812	SJAG_03094	NW_011627861.1
gene-SJAG_03097	6.2228523E-6	7.092878E-7	up	2.0787091	1.0556879	SJAG_03097	NW_011627861.1
gene-SJAG_03099	4.6650843E-5	1.4670437E-5	up	2.6698163	1.4167404	SJAG_03099	NW_011627861.1
gene-SJAG_03105	7.3242036E-6	9.309156E-7	up	4.12814	2.045492	SJAG_03105	NW_011627861.1
gene-SJAG_03109	1.0450062E-6	2.1501526E-8	up	7.7898717	2.9615996	SJAG_03109	NW_011627861.1
gene-SJAG_03115	2.5186464E-5	5.948095E-6	up	3.5053637	1.8095641	SJAG_03115	NW_011627861.1
gene-SJAG_03116	4.880477E-5	1.5667953E-5	up	3.4926522	1.804323	SJAG_03116	NW_011627861.1
gene-SJAG_03132	3.8511356E-5	1.1210768E-5	down	-4.0792284	-2.0282962	SJAG_03132	NW_011627861.1
gene-SJAG_03138	7.44854E-5	2.8126713E-5	up	2.0552962	1.0393463	SJAG_03138	NW_011627861.1
gene-SJAG_03139	1.9893075E-6	1.0847802E-7	down	-2.4313014	-1.2817287	SJAG_03139	NW_011627861.1
gene-SJAG_03140	6.225663E-5	2.2156111E-5	down	-11.6483345	-3.5420518	SJAG_03140	NW_011627861.1
gene-SJAG_03144	6.740172E-5	2.473331E-5	down	-2.3568516	-1.2368609	SJAG_03144	NW_011627861.1
gene-SJAG_03149	6.2363165E-6	7.133794E-7	up	3.7757807	1.916775	SJAG_03149	NW_011627861.1
gene-SJAG_03152	1.3704664E-5	2.3471007E-6	up	3.4525862	1.7876774	SJAG_03152	NW_011627861.1
gene-SJAG_03156	8.333323E-6	1.13776E-6	down	-2.6047003	-1.3811173	SJAG_03156	NW_011627861.1
gene-SJAG_03158	4.6880846E-6	4.495193E-7	up	2.2693217	1.1822611	SJAG_03158	NW_011627861.1
gene-SJAG_03162	1.5226908E-6	6.180664E-8	up	4.0525074	2.0188148	SJAG_03162	NW_011627861.1
gene-SJAG_03181	1.0450062E-6	2.1220286E-8	down	-3.126264	-1.6444396	SJAG_03181	NW_011627861.1
gene-SJAG_03183	3.3941153E-5	9.198484E-6	up	5.751222	2.5238686	SJAG_03183	NW_011627861.1
gene-SJAG_03186	7.639181E-6	9.866101E-7	up	2.3851545	1.2540827	SJAG_03186	NW_011627861.1
gene-SJAG_03189	9.22254E-6	1.327229E-6	down	-2.1230407	-1.086132	SJAG_03189	NW_011627861.1
gene-SJAG_03202	7.581333E-7	9.014295E-9	up	5.7908125	2.5337658	SJAG_03202	NW_011627861.1
gene-SJAG_03204	2.0093741E-7	8.238516E-10	up	3.77593	1.916832	SJAG_03204	NW_011627861.1
gene-SJAG_06109	5.152623E-4	3.0400263E-4	up	2.086207	1.0608822	SJAG_06109	NW_011627861.1
gene-SJAG_06111	0.0039717676	0.0030630976	up	2.2550876	1.1731834	SJAG_06111	NW_011627861.1
gene-SJAG_03220	2.907968E-6	2.0030285E-7	up	10.985049	3.4574695	SJAG_03220	NW_011627861.1
gene-SJAG_03221	2.3605717E-6	1.4517661E-7	up	12.886665	3.687807	SJAG_03221	NW_011627861.1
gene-SJAG_03224	1.0450062E-6	1.8457404E-8	down	-4.430201	-2.1473722	SJAG_03224	NW_011627861.1
gene-SJAG_03237	9.139089E-6	1.3090455E-6	down	-2.1299713	-1.0908339	SJAG_03237	NW_011627861.1
gene-SJAG_03241	0.007919044	0.0064709536	down	-2.0493653	-1.0351771	SJAG_03241	NW_011627861.1
gene-SJAG_03244	3.860078E-5	1.1268453E-5	up	2.2615168	1.1772907	SJAG_03244	NW_011627861.1
gene-SJAG_03252	5.6559313E-4	3.3856742E-4	up	7.0802784	2.823806	SJAG_03252	NW_011627861.1
gene-SJAG_03258	5.613691E-6	6.0533034E-7	down	-2.0743077	-1.05263	SJAG_03258	NW_011627861.1
gene-SJAG_05294	3.279022E-5	8.658016E-6	down	-2.0917995	-1.0647446	SJAG_05294	NW_011627861.1
gene-SJAG_05295	3.1087122E-6	2.1922858E-7	up	6.25776	2.6456463	SJAG_05295	NW_011627861.1
gene-SJAG_05296	5.420149E-6	5.755714E-7	up	2.9201035	1.5460196	SJAG_05296	NW_011627861.1
gene-SJAG_03277	5.460772E-5	1.8471246E-5	down	-2.0320575	-1.0229412	SJAG_03277	NW_011627861.1
gene-SJAG_03283	1.2908941E-6	3.7187863E-8	up	16.622486	4.055064	SJAG_03283	NW_011627861.1
gene-SJAG_03287	1.8944909E-6	9.787038E-8	up	4.971106	2.313567	SJAG_03287	NW_011627861.1
gene-SJAG_03288	9.540825E-6	1.3965046E-6	up	9.729906	3.2824259	SJAG_03288	NW_011627861.1
gene-SJAG_03290	3.7063495E-5	1.0487611E-5	down	-2.442512	-1.2883656	SJAG_03290	NW_011627861.1
gene-SJAG_03296	3.3757335E-4	1.8380377E-4	up	2.1477537	1.1028285	SJAG_03296	NW_011627861.1
gene-SJAG_06135	0.008192241	0.006717705	up	2.6055663	1.3815969	SJAG_06135	NW_011627861.1
gene-SJAG_03303	2.0744819E-4	1.0172531E-4	up	2.0920715	1.0649322	SJAG_03303	NW_011627861.1
gene-SJAG_03304	8.1434664E-5	3.125168E-5	up	2.1023383	1.0719948	SJAG_03304	NW_011627861.1
gene-SJAG_03306	8.455513E-6	1.1631038E-6	down	-2.7419937	-1.4552252	SJAG_03306	NW_011627861.1
gene-SJAG_03319	5.460772E-5	1.846643E-5	down	-2.33145	-1.2212274	SJAG_03319	NW_011627861.1
gene-SJAG_03327	6.39903E-4	3.9301955E-4	up	2.3018098	1.2027686	SJAG_03327	NW_011627861.1
gene-SJAG_03339	2.153845E-6	1.2451501E-7	up	8.139643	3.0249655	SJAG_03339	NW_011627861.1
gene-SJAG_03346	6.225663E-5	2.2149521E-5	down	-2.283209	-1.1910629	SJAG_03346	NW_011627861.1
gene-SJAG_16455	3.343021E-6	2.5314392E-7	down	-7.7222877	-2.9490283	SJAG_16455	NW_011627861.1
gene-SJAG_03350	1.0450062E-6	2.1722094E-8	up	4.971126	2.3135726	SJAG_03350	NW_011627861.1
gene-SJAG_03351	3.3932376E-6	2.6433585E-7	up	3.3605218	1.7486852	SJAG_03351	NW_011627861.1
gene-SJAG_03355	5.5803384E-6	5.973963E-7	down	-2.198713	-1.1366594	SJAG_03355	NW_011627861.1
gene-SJAG_05300	3.1568277E-5	8.192997E-6	up	4.0950985	2.033898	SJAG_05300	NW_011627861.1
gene-SJAG_03404	3.05513E-5	7.831696E-6	down	-2.347754	-1.2312813	SJAG_03404	NW_011627861.1
gene-SJAG_03405	5.0865883E-6	5.2346604E-7	down	-3.6537423	-1.8693749	SJAG_03405	NW_011627861.1
gene-SJAG_03410	4.802436E-5	1.5378035E-5	down	-3.7831268	-1.9195791	SJAG_03410	NW_011627861.1
gene-SJAG_03417	1.0827284E-5	1.6780293E-6	up	10.8036585	3.433448	SJAG_03417	NW_011627861.1
gene-SJAG_03420	0.0013033766	8.9510286E-4	up	2.5343168	1.3415968	SJAG_03420	NW_011627861.1
gene-SJAG_03425	3.3064504E-4	1.7867575E-4	down	-2.198078	-1.1362425	SJAG_03425	NW_011627861.1
gene-SJAG_03429	1.6569487E-5	3.1091458E-6	down	-2.0779572	-1.0551659	SJAG_03429	NW_011627861.1
gene-SJAG_03430	4.481731E-4	2.589077E-4	up	7.045859	2.8167756	SJAG_03430	NW_011627861.1
gene-SJAG_03432	1.3704664E-5	2.3439807E-6	down	-2.059522	-1.0423094	SJAG_03432	NW_011627861.1
gene-SJAG_03434	1.7644126E-6	8.0009556E-8	up	2.461206	1.2993654	SJAG_03434	NW_011627861.1
gene-SJAG_03435	3.3032786E-5	8.776238E-6	up	2.7464085	1.4575462	SJAG_03435	NW_011627861.1
gene-SJAG_03438	1.8769754E-6	8.926984E-8	up	21.666084	4.4373665	SJAG_03438	NW_011627861.1
gene-SJAG_03455	6.6691387E-6	7.9843727E-7	up	2.7229228	1.4451561	SJAG_03455	NW_011627861.1
gene-SJAG_03457	2.885631E-6	1.948962E-7	up	3.289639	1.7179292	SJAG_03457	NW_011627861.1
gene-SJAG_03459	2.5558062E-5	6.05681E-6	up	3.7819777	1.9191408	SJAG_03459	NW_011627861.1
gene-SJAG_03466	2.6813857E-5	6.420374E-6	down	-3.2504184	-1.7006254	SJAG_03466	NW_011627861.1
gene-SJAG_03470	1.2908941E-6	3.9832425E-8	up	2.0444744	1.0317299	SJAG_03470	NW_011627861.1
gene-SJAG_06600	3.8730082E-4	2.1733413E-4	down	-2.6905525	-1.4279025	SJAG_06600	NW_011627861.1
gene-SJAG_03479	3.7549333E-5	1.07459755E-5	down	-2.6557488	-1.4091187	SJAG_03479	NW_011627861.1
gene-SJAG_03483	5.483045E-8	1.3488426E-10	up	37.783417	5.2396812	SJAG_03483	NW_011627861.1
gene-SJAG_03485	4.784646E-5	1.5281834E-5	down	-2.6486268	-1.4052446	SJAG_03485	NW_011627861.1
gene-SJAG_03492	5.258594E-6	5.5410356E-7	up	2.1285253	1.0898542	SJAG_03492	NW_011627861.1
gene-SJAG_03496	8.2029335E-5	3.1681688E-5	down	-2.014181	-1.0101932	SJAG_03496	NW_011627861.1
gene-SJAG_03504	3.4721842E-4	1.9033662E-4	down	-2.0996218	-1.0701294	SJAG_03504	NW_011627861.1
gene-SJAG_03505	3.1607979E-6	2.2549358E-7	up	5.3574147	2.421537	SJAG_03505	NW_011627861.1
gene-SJAG_03507	1.785979E-5	3.6547278E-6	up	2.4597096	1.298488	SJAG_03507	NW_011627861.1
gene-SJAG_03510	0.017666662	0.015174931	down	-2.1113899	-1.078193	SJAG_03510	NW_011627861.1
gene-SJAG_03526	1.07559215E-4	4.4981713E-5	down	-2.0007687	-1.0005543	SJAG_03526	NW_011627861.1
gene-SJAG_06187	2.594875E-4	1.3447815E-4	up	15.703654	3.9730284	SJAG_06187	NW_011627861.1
gene-SJAG_03545	7.345106E-5	2.7615672E-5	down	-2.480702	-1.3107483	SJAG_03545	NW_011627861.1
gene-SJAG_03548	5.0597564E-6	5.165557E-7	down	-3.011743	-1.5905987	SJAG_03548	NW_011627861.1
gene-SJAG_03557	1.2908941E-6	3.660128E-8	up	5.206771	2.380389	SJAG_03557	NW_011627861.1
gene-SJAG_03561	9.227229E-4	6.0077244E-4	up	3.3772707	1.7558578	SJAG_03561	NW_011627861.1
gene-SJAG_03569	3.5755772E-6	2.8880225E-7	down	-3.3540747	-1.7459148	SJAG_03569	NW_011627861.1
gene-SJAG_03571	1.9026269E-5	3.994034E-6	up	2.5985353	1.3776987	SJAG_03571	NW_011627861.1
gene-SJAG_05306	1.2663819E-4	5.5972105E-5	down	-2.6786025	-1.4214804	SJAG_05306	NW_011627861.1
gene-SJAG_03574	0.0017213568	0.0012266167	down	-2.1889367	-1.1302302	SJAG_03574	NW_011627861.1
gene-SJAG_03578	3.552656E-5	9.846639E-6	down	-2.8576307	-1.5148195	SJAG_03578	NW_011627861.1
gene-SJAG_03583	2.3816808E-6	1.4787562E-7	down	-2.8811963	-1.526668	SJAG_03583	NW_011627861.1
gene-SJAG_03587	2.4183364E-5	5.5399073E-6	up	2.5860608	1.3707561	SJAG_03587	NW_011627861.1
gene-SJAG_03591	5.0699353E-5	1.6546797E-5	up	2.1867747	1.1288046	SJAG_03591	NW_011627861.1
gene-SJAG_03595	5.0865883E-6	5.2343705E-7	up	2.757476	1.4633484	SJAG_03595	NW_011627861.1
gene-SJAG_03598	5.7535776E-4	3.4629978E-4	down	-2.2908676	-1.195894	SJAG_03598	NW_011627861.1
gene-SJAG_03600	4.541334E-6	4.263901E-7	up	3.1656625	1.6625074	SJAG_03600	NW_011627861.1
gene-SJAG_03599	1.3561187E-6	4.6831104E-8	down	-218.1013	-7.7688546	SJAG_03599	NW_011627861.1
gene-SJAG_03603	2.1415775E-5	4.6975974E-6	up	2.2229218	1.1524572	SJAG_03603	NW_011627861.1
gene-SJAG_03624	2.7678429E-5	6.714458E-6	up	3.7667909	1.9133359	SJAG_03624	NW_011627861.1
gene-SJAG_03639	4.9796225E-5	1.6088325E-5	up	6.7429676	2.7533836	SJAG_03639	NW_011627861.1
gene-SJAG_03640	7.3242036E-6	9.286838E-7	up	6.3620553	2.669493	SJAG_03640	NW_011627861.1
gene-SJAG_03641	0.0038309423	0.0029529198	up	2.5866392	1.3710788	SJAG_03641	NW_011627861.1
gene-SJAG_03644	2.7678429E-5	6.7181754E-6	up	3.096283	1.6305373	SJAG_03644	NW_011627861.1
gene-SJAG_03645	6.997576E-5	2.5964766E-5	up	2.433046	1.2827636	SJAG_03645	NW_011627861.1
gene-SJAG_03647	5.258594E-6	5.50005E-7	up	2.4960501	1.3196468	SJAG_03647	NW_011627861.1
gene-SJAG_03653	0.0017258244	0.0012312154	up	2.5755134	1.36486	SJAG_03653	NW_011627861.1
gene-SJAG_03662	8.88531E-5	3.53008E-5	down	-2.3031335	-1.203598	SJAG_03662	NW_011627861.1
gene-SJAG_03673	2.0758249E-5	4.5108127E-6	up	4.866123	2.2827728	SJAG_03673	NW_011627861.1
gene-SJAG_03682	1.9898784E-5	4.243183E-6	up	3.1902907	1.6736878	SJAG_03682	NW_011627861.1
gene-SJAG_03683	2.899903E-4	1.5420969E-4	down	-11.979436	-3.582488	SJAG_03683	NW_011627861.1
gene-SJAG_03686	2.4826833E-5	5.8224473E-6	down	-2.061268	-1.0435321	SJAG_03686	NW_011627861.1
gene-SJAG_03689	7.4086274E-4	4.6535538E-4	up	2.3073707	1.2062497	SJAG_03689	NW_011627861.1
gene-SJAG_03688	6.174313E-6	6.954615E-7	up	4.099087	2.0353026	SJAG_03688	NW_011627861.1
gene-SJAG_03692	8.497965E-6	1.1787586E-6	up	3.7832062	1.9196094	SJAG_03692	NW_011627861.1
gene-SJAG_03695	1.6550155E-6	6.9892E-8	up	3.6411774	1.864405	SJAG_03695	NW_011627861.1
gene-SJAG_03697	2.885631E-6	1.9743464E-7	down	-2.4870336	-1.314426	SJAG_03697	NW_011627861.1
gene-SJAG_03713	1.1278597E-5	1.7803444E-6	down	-2.1935503	-1.1332678	SJAG_03713	NW_011627861.1
gene-SJAG_03719	9.139425E-5	3.64228E-5	down	-2.5619311	-1.3572317	SJAG_03719	NW_011627861.1
gene-SJAG_03727	2.1538322E-6	1.2242138E-7	up	21.02794	4.3942356	SJAG_03727	NW_011627861.1
gene-SJAG_03730	2.4922118E-5	5.86523E-6	down	-2.181773	-1.1255009	SJAG_03730	NW_011627861.1
gene-SJAG_05307	2.0304627E-5	4.3578434E-6	up	9.336169	3.2228308	SJAG_05307	NW_011627861.1
gene-SJAG_03751	2.7826648E-6	1.8026283E-7	up	3.5718272	1.8366623	SJAG_03751	NW_011627861.1
gene-SJAG_03752	3.2917603E-6	2.4164055E-7	up	2.2435796	1.1658024	SJAG_03752	NW_011627861.1
gene-SJAG_05309	5.9224476E-5	2.0639936E-5	down	-2.7911465	-1.4808578	SJAG_05309	NW_011627861.1
gene-SJAG_03759	0.0017808538	0.0012748548	down	-2.0145204	-1.0104364	SJAG_03759	NW_011627861.1
gene-SJAG_06603	1.485695E-4	6.810197E-5	up	3.343802	1.7414894	SJAG_06603	NW_011627861.1
gene-SJAG_05029	6.228247E-5	2.2190841E-5	down	-2.9539788	-1.5626594	SJAG_05029	NW_011627861.1
gene-SJAG_05028	2.5760628E-5	6.1365004E-6	up	2.7118711	1.4392886	SJAG_05028	NW_011627861.1
gene-SJAG_05024	8.7768643E-7	1.33146365E-8	down	-5.608465	-2.487606	SJAG_05024	NW_011627861.1
gene-SJAG_05019	7.3242036E-6	9.272648E-7	up	4.4496613	2.1536956	SJAG_05019	NW_011627861.1
gene-SJAG_05007	1.3031977E-6	4.3279627E-8	down	-3.6206808	-1.856261	SJAG_05007	NW_011627861.1
gene-SJAG_05004	1.1068335E-6	2.7682182E-8	up	43.70827	5.4498343	SJAG_05004	NW_011627861.1
gene-SJAG_04992	3.545964E-4	1.9554414E-4	down	-2.2232401	-1.1526638	SJAG_04992	NW_011627861.1
gene-SJAG_04990	6.423285E-5	2.3149109E-5	up	2.2506025	1.1703112	SJAG_04990	NW_011627861.1
gene-SJAG_04986	3.681259E-5	1.03992925E-5	up	2.6156495	1.3871692	SJAG_04986	NW_011627861.1
gene-SJAG_04987	8.4127294E-8	2.4144775E-10	down	-139.23921	-7.121422	SJAG_04987	NW_011627861.1
gene-SJAG_04974	1.133985E-5	1.8120035E-6	down	-2.687927	-1.4264939	SJAG_04974	NW_011627861.1
gene-SJAG_06546	0.0025343543	0.001899467	up	2.2689586	1.1820302	SJAG_06546	NW_011627861.1
gene-SJAG_04970	9.958296E-6	1.4943569E-6	down	-3.4687467	-1.7944144	SJAG_04970	NW_011627861.1
gene-SJAG_04964	3.5215943E-4	1.937671E-4	down	-2.3956988	-1.2604465	SJAG_04964	NW_011627861.1
gene-SJAG_04963	4.1241015E-6	3.6861587E-7	down	-2.3349843	-1.2234129	SJAG_04963	NW_011627861.1
gene-SJAG_04962	3.0218718E-5	7.681675E-6	down	-2.1045978	-1.0735445	SJAG_04962	NW_011627861.1
gene-SJAG_06539	1.127746E-4	4.7810143E-5	up	2.274794	1.185736	SJAG_06539	NW_011627861.1
gene-SJAG_04950	5.151887E-6	5.3441056E-7	up	5.4048414	2.4342523	SJAG_04950	NW_011627861.1
gene-SJAG_04948	1.0837275E-5	1.6884644E-6	up	2.4886258	1.3153492	SJAG_04948	NW_011627861.1
gene-SJAG_04940	6.07653E-9	9.965609E-12	down	-6.73417	-2.7515001	SJAG_04940	NW_011627861.1
gene-SJAG_04934	3.69302E-4	2.0531919E-4	down	-3.039471	-1.6038202	SJAG_04934	NW_011627861.1
gene-SJAG_04933	0.008222886	0.0067462055	down	-2.0069938	-1.0050361	SJAG_04933	NW_011627861.1
gene-SJAG_04924	2.003623E-6	1.1008015E-7	up	2.9928107	1.581501	SJAG_04924	NW_011627861.1
gene-SJAG_04923	3.9977778E-4	2.2554089E-4	down	-2.0118139	-1.0084969	SJAG_04923	NW_011627861.1
gene-SJAG_04920	1.2908941E-6	4.0224663E-8	up	18.013845	4.1710343	SJAG_04920	NW_011627861.1
gene-SJAG_04915	4.953262E-6	4.874058E-7	up	4.1259255	2.0447178	SJAG_04915	NW_011627861.1
gene-SJAG_04906	3.908447E-4	2.1986017E-4	up	2.7491882	1.4590056	SJAG_04906	NW_011627861.1
gene-SJAG_04893	3.3140465E-4	1.7922212E-4	up	2.0145042	1.0104249	SJAG_04893	NW_011627861.1
gene-SJAG_04892	3.3345255E-5	8.983143E-6	up	2.2992964	1.2011924	SJAG_04892	NW_011627861.1
gene-SJAG_04889	0.009398196	0.007799077	down	-4.9342203	-2.302822	SJAG_04889	NW_011627861.1
gene-SJAG_04882	1.0392327E-4	4.2949836E-5	down	-6.902341	-2.7870858	SJAG_04882	NW_011627861.1
gene-SJAG_04881	4.896402E-5	1.5759228E-5	up	2.767651	1.468662	SJAG_04881	NW_011627861.1
gene-SJAG_04874	1.1068335E-6	2.4839448E-8	down	-2.063609	-1.0451696	SJAG_04874	NW_011627861.1
gene-SJAG_04870	2.9238267E-4	1.5584152E-4	up	2.2612033	1.1770906	SJAG_04870	NW_011627861.1
gene-SJAG_04858	1.20686935E-4	5.2534637E-5	up	2.59341	1.3748503	SJAG_04858	NW_011627861.1
gene-SJAG_05344	1.4922465E-5	2.6798032E-6	up	2.9571884	1.5642262	SJAG_05344	NW_011627861.1
gene-SJAG_04838	4.2651613E-5	1.3098014E-5	down	-2.408553	-1.2681665	SJAG_04838	NW_011627861.1
gene-SJAG_04427	0.004155803	0.003216956	down	-2.8306348	-1.5011256	SJAG_04427	NW_011627861.1
gene-SJAG_04424	7.2864624E-4	4.5457113E-4	down	-2.2151227	-1.1473866	SJAG_04424	NW_011627861.1
gene-SJAG_04403	0.016664242	0.014279732	down	-2.0292964	-1.0209796	SJAG_04403	NW_011627861.1
gene-SJAG_04401	1.3068556E-5	2.1718538E-6	down	-2.0496228	-1.0353584	SJAG_04401	NW_011627861.1
gene-SJAG_04387	8.731372E-6	1.2243253E-6	up	2.0135386	1.0097331	SJAG_04387	NW_011627861.1
gene-SJAG_04385	1.2908941E-6	3.780768E-8	down	-2.5721176	-1.3629565	SJAG_04385	NW_011627861.1
gene-SJAG_04381	0.0035834627	0.0027533453	up	2.0884597	1.0624393	SJAG_04381	NW_011627861.1
gene-SJAG_04352	5.333005E-5	1.7929742E-5	up	3.1100738	1.6369488	SJAG_04352	NW_011627861.1
gene-SJAG_04350	1.07559215E-4	4.4955697E-5	up	2.0591245	1.042031	SJAG_04350	NW_011627861.1
gene-SJAG_04348	4.374891E-5	1.3483768E-5	up	2.3484519	1.23171	SJAG_04348	NW_011627861.1
gene-SJAG_04345	3.3981132E-7	1.8112125E-9	up	2.624135	1.3918419	SJAG_04345	NW_011627861.1
gene-SJAG_04342	4.912022E-4	2.8698778E-4	down	-2.1978388	-1.1360855	SJAG_04342	NW_011627861.1
gene-SJAG_04341	0.0011865295	8.017223E-4	up	2.3034647	1.2038054	SJAG_04341	NW_011627861.1
gene-SJAG_04339	2.1894053E-5	4.8473917E-6	down	-5.8169107	-2.5402532	SJAG_04339	NW_011627861.1
gene-SJAG_04337	1.293395E-6	4.1523762E-8	up	4.5288877	2.1791568	SJAG_04337	NW_011627861.1
gene-SJAG_04319	7.149856E-6	8.85304E-7	down	-2.3698516	-1.2447968	SJAG_04319	NW_011627861.1
gene-SJAG_04317	1.4571554E-5	2.5728525E-6	down	-2.4304128	-1.2812014	SJAG_04317	NW_011627861.1
gene-SJAG_04310	1.5179106E-4	6.995209E-5	up	2.6929994	1.4292139	SJAG_04310	NW_011627861.1
gene-SJAG_04309	2.3520817E-5	5.303997E-6	up	2.1034794	1.0727776	SJAG_04309	NW_011627861.1
gene-SJAG_04303	1.2908941E-6	3.8350795E-8	up	23.611115	4.561394	SJAG_04303	NW_011627861.1
gene-SJAG_04301	3.7813905E-5	1.0883707E-5	down	-12.12504	-3.5999177	SJAG_04301	NW_011627861.1
gene-SJAG_04287	9.475723E-7	1.4763324E-8	up	12.446715	3.6376932	SJAG_04287	NW_011627861.1
gene-SJAG_04271	1.0450062E-6	2.1239472E-8	up	13.636419	3.769393	SJAG_04271	NW_011627861.1
gene-SJAG_04266	3.6799196E-5	1.0380421E-5	down	-2.860371	-1.5162023	SJAG_04266	NW_011627861.1
gene-SJAG_04265	1.7096994E-4	8.117392E-5	down	-2.7708073	-1.4703064	SJAG_04265	NW_011627861.1
gene-SJAG_04263	1.0885659E-5	1.7034921E-6	down	-2.6109226	-1.3845596	SJAG_04263	NW_011627861.1
gene-SJAG_04262	1.0837275E-5	1.6868788E-6	up	2.7472003	1.457962	SJAG_04262	NW_011627861.1
gene-SJAG_04258	7.7325574E-5	2.9421128E-5	up	2.0828557	1.0585629	SJAG_04258	NW_011627861.1
gene-SJAG_04254	7.23744E-4	4.5104176E-4	up	3.1932502	1.6750256	SJAG_04254	NW_011627861.1
gene-SJAG_04252	4.379935E-5	1.3545864E-5	down	-2.6591606	-1.4109709	SJAG_04252	NW_011627861.1
gene-SJAG_04251	3.8008031E-6	3.1583937E-7	up	7.5630503	2.9189682	SJAG_04251	NW_011627861.1
gene-SJAG_04244	0.0044900123	0.0034977545	up	2.0964718	1.0679634	SJAG_04244	NW_011627861.1
gene-SJAG_04242	1.20686935E-4	5.255003E-5	down	-2.5218332	-1.3344728	SJAG_04242	NW_011627861.1
gene-SJAG_04241	1.3183721E-4	5.9179198E-5	down	-2.5508418	-1.3509734	SJAG_04241	NW_011627861.1
gene-SJAG_04240	4.374891E-5	1.3488799E-5	down	-2.5955296	-1.3760289	SJAG_04240	NW_011627861.1
gene-SJAG_04236	4.9667588E-6	4.94399E-7	up	8.358621	3.0632648	SJAG_04236	NW_011627861.1
gene-SJAG_04235	2.1820325E-4	1.08788496E-4	up	2.080885	1.0571972	SJAG_04235	NW_011627861.1
gene-SJAG_04224	1.8769754E-6	8.8520345E-8	down	-2.3000638	-1.2016739	SJAG_04224	NW_011627861.1
gene-SJAG_04223	0.0023533395	0.001743536	up	2.1960614	1.1349183	SJAG_04223	NW_011627861.1
gene-SJAG_04218	7.3242036E-6	9.281504E-7	down	-2.0414455	-1.0295911	SJAG_04218	NW_011627861.1
gene-SJAG_04210	6.174313E-6	7.0122377E-7	up	2.329594	1.2200785	SJAG_04210	NW_011627861.1
gene-SJAG_04204	2.3818633E-4	1.2099749E-4	down	-2.1367815	-1.0954393	SJAG_04204	NW_011627861.1
gene-SJAG_04198	2.7218748E-6	1.7520884E-7	down	-2.5547044	-1.3531563	SJAG_04198	NW_011627861.1
gene-SJAG_04197	3.408154E-5	9.255388E-6	up	2.2394218	1.1631263	SJAG_04197	NW_011627861.1
gene-SJAG_04195	1.1653437E-4	4.997743E-5	down	-2.2100716	-1.144093	SJAG_04195	NW_011627861.1
gene-SJAG_04192	6.6708E-5	2.4369345E-5	down	-2.144298	-1.1005055	SJAG_04192	NW_011627861.1
gene-SJAG_04190	8.2528146E-5	3.1908177E-5	up	2.5790136	1.3668194	SJAG_04190	NW_011627861.1
gene-SJAG_04181	1.6510485E-5	3.0777337E-6	down	-4.0007377	-2.000266	SJAG_04181	NW_011627861.1
gene-SJAG_04170	6.805934E-5	2.5058336E-5	down	-2.1443255	-1.100524	SJAG_04170	NW_011627861.1
gene-SJAG_04158	2.2712788E-5	5.0752233E-6	up	2.7456832	1.4571651	SJAG_04158	NW_011627861.1
gene-SJAG_04155	0.006464548	0.0051870113	up	2.2981048	1.2004446	SJAG_04155	NW_011627861.1
gene-SJAG_04154	1.5443389E-4	7.1613256E-5	up	2.7674568	1.4685608	SJAG_04154	NW_011627861.1
gene-SJAG_04150	3.872447E-5	1.1368069E-5	up	2.750103	1.4594857	SJAG_04150	NW_011627861.1
gene-SJAG_04143	4.800586E-7	3.9095083E-9	up	11.367267	3.5068135	SJAG_04143	NW_011627861.1
gene-SJAG_04142	5.1041945E-5	1.6762853E-5	up	3.276455	1.7121357	SJAG_04142	NW_011627861.1
gene-SJAG_04140	6.238698E-6	7.162097E-7	up	2.1204135	1.0843457	SJAG_04140	NW_011627861.1
gene-SJAG_05325	1.2187454E-6	3.297958E-8	up	3.539011	1.8233463	SJAG_05325	NW_011627861.1
gene-SJAG_04130	1.3674231E-6	4.933712E-8	down	-3.448562	-1.7859949	SJAG_04130	NW_011627861.1
gene-SJAG_04123	4.6880846E-6	4.4977932E-7	down	-2.0633411	-1.0449823	SJAG_04123	NW_011627861.1
gene-SJAG_04119	4.2239426E-5	1.2902162E-5	up	2.322842	1.2158909	SJAG_04119	NW_011627861.1
gene-SJAG_04108	7.2106855E-6	9.035651E-7	down	-2.2915828	-1.1963444	SJAG_04108	NW_011627861.1
gene-SJAG_04106	0.019317629	0.016664326	down	-2.405679	-1.2664441	SJAG_04106	NW_011627861.1
gene-SJAG_04098	1.2765665E-4	5.6550267E-5	down	-2.3716674	-1.2459017	SJAG_04098	NW_011627861.1
gene-SJAG_04085	1.7390508E-5	3.4224863E-6	down	-3.327799	-1.7345684	SJAG_04085	NW_011627861.1
gene-SJAG_04081	4.0669565E-6	3.580449E-7	down	-8.681587	-3.1179588	SJAG_04081	NW_011627861.1
gene-SJAG_04080	6.0430357E-5	2.1233627E-5	up	2.8079355	1.4895098	SJAG_04080	NW_011627861.1
gene-SJAG_04075	1.785979E-5	3.6612935E-6	up	4.6622624	2.2210302	SJAG_04075	NW_011627861.1
gene-SJAG_04069	4.2319363E-5	1.29439295E-5	down	-2.2308154	-1.1575711	SJAG_04069	NW_011627861.1
gene-SJAG_04068	3.3345255E-5	8.938259E-6	up	5.6015406	2.4858236	SJAG_04068	NW_011627861.1
gene-SJAG_04054	5.037625E-5	1.6356273E-5	down	-2.9609544	-1.5660622	SJAG_04054	NW_011627861.1
gene-SJAG_04053	3.3032786E-5	8.774751E-6	down	-2.1578417	-1.109589	SJAG_04053	NW_011627861.1
gene-SJAG_04051	2.6587906E-4	1.3909869E-4	up	2.5932984	1.3747882	SJAG_04051	NW_011627861.1
gene-SJAG_04049	8.240569E-6	1.1084369E-6	down	-2.3482466	-1.2315838	SJAG_04049	NW_011627861.1
gene-SJAG_04045	1.8964212E-5	3.9732317E-6	up	2.9790993	1.5748762	SJAG_04045	NW_011627861.1
gene-SJAG_04026	7.360765E-6	9.385805E-7	down	-2.700219	-1.4330764	SJAG_04026	NW_011627861.1
gene-SJAG_04012	4.1908308E-5	1.2737247E-5	down	-12.484959	-3.6421192	SJAG_04012	NW_011627861.1
gene-SJAG_04010	0.008391238	0.0069015264	up	8.145047	3.025923	SJAG_04010	NW_011627861.1
gene-SJAG_04009	4.0562026E-4	2.2983486E-4	up	5.6325874	2.4937978	SJAG_04009	NW_011627861.1
gene-SJAG_04008	4.1482934E-5	1.2535023E-5	up	2.627323	1.3935935	SJAG_04008	NW_011627861.1
gene-SJAG_04007	0.0028800215	0.0021762524	down	-2.0151877	-1.0109142	SJAG_04007	NW_011627861.1
gene-SJAG_04004	9.951608E-5	4.0679595E-5	down	-2.548843	-1.3498424	SJAG_04004	NW_011627861.1
gene-SJAG_04000	4.0602585E-4	2.3023113E-4	up	2.260781	1.1768212	SJAG_04000	NW_011627861.1
gene-SJAG_03999	5.810399E-7	5.6241087E-9	up	11.49915	3.5234554	SJAG_03999	NW_011627861.1
gene-SJAG_03989	4.374891E-5	1.3483498E-5	up	2.2970147	1.1997601	SJAG_03989	NW_011627861.1
gene-SJAG_03985	4.9667588E-6	4.9945027E-7	down	-2.8056688	-1.4883447	SJAG_03985	NW_011627861.1
gene-SJAG_03984	1.2955081E-5	2.1405895E-6	down	-2.7447987	-1.4567003	SJAG_03984	NW_011627861.1
gene-SJAG_16457	3.614906E-5	1.0108101E-5	down	-4.0907817	-2.0323765	SJAG_16457	NW_011627861.1
gene-SJAG_03974	5.308583E-5	1.7770906E-5	up	2.749044	1.4589299	SJAG_03974	NW_011627861.1
gene-SJAG_03972	3.5605848E-5	9.92701E-6	down	-3.3365245	-1.7383461	SJAG_03972	NW_011627861.1
gene-SJAG_03971	1.1508673E-7	3.7748824E-10	up	9313.829	13.185159	SJAG_03971	NW_011627861.1
gene-SJAG_03964	3.3836084E-4	1.8451E-4	down	-2.3339777	-1.2227907	SJAG_03964	NW_011627861.1
gene-SJAG_03958	2.6466104E-4	1.3791911E-4	up	3.0991504	1.6318728	SJAG_03958	NW_011627861.1
gene-SJAG_03957	7.0943825E-5	2.6498492E-5	up	3.1458585	1.6534538	SJAG_03957	NW_011627861.1
gene-SJAG_03956	1.8841866E-6	9.409662E-8	down	-2.539083	-1.3443075	SJAG_03956	NW_011627861.1
gene-SJAG_03941	3.0362695E-5	7.755621E-6	up	2.127671	1.0892751	SJAG_03941	NW_011627861.1
gene-SJAG_03937	0.0010278446	6.818584E-4	up	2.1430912	1.0996932	SJAG_03937	NW_011627861.1
gene-SJAG_03936	6.164649E-5	2.1812595E-5	up	2.236481	1.1612304	SJAG_03936	NW_011627861.1
gene-SJAG_03932	7.0940616E-5	2.646821E-5	down	-2.294678	-1.1982917	SJAG_03932	NW_011627861.1
gene-SJAG_03927	2.7635664E-5	6.6624725E-6	up	2.4028754	1.2647618	SJAG_03927	NW_011627861.1
gene-SJAG_03926	4.756165E-7	3.1200755E-9	up	32.016525	5.000745	SJAG_03926	NW_011627861.1
gene-SJAG_03916	2.0763531E-4	1.019022E-4	down	-2.3685908	-1.2440289	SJAG_03916	NW_011627861.1
gene-SJAG_03905	1.7644126E-6	8.005494E-8	down	-2.8691838	-1.5206404	SJAG_03905	NW_011627861.1
gene-SJAG_03898	2.1487876E-5	4.7341923E-6	up	2.1942744	1.133744	SJAG_03898	NW_011627861.1
gene-SJAG_03897	1.0450062E-6	2.2330148E-8	down	-4.8185673	-2.2686043	SJAG_03897	NW_011627861.1
gene-SJAG_03896	6.174313E-6	6.9966876E-7	down	-6.0626574	-2.5999503	SJAG_03896	NW_011627861.1
gene-SJAG_03882	8.2238654E-7	1.1702976E-8	down	-4.0447536	-2.0160518	SJAG_03882	NW_011627861.1
gene-SJAG_03875	2.2139601E-4	1.1074339E-4	up	2.4886246	1.3153486	SJAG_03875	NW_011627861.1
gene-SJAG_03872	6.6200605E-6	7.8713305E-7	down	-5.2377353	-2.3889432	SJAG_03872	NW_011627861.1
gene-SJAG_03871	0.0050530927	0.0039881933	up	2.388449	1.2560741	SJAG_03871	NW_011627861.1
gene-SJAG_03863	3.6183177E-5	1.0132477E-5	down	-2.534672	-1.341799	SJAG_03863	NW_011627861.1
gene-SJAG_03859	6.752622E-5	2.4834366E-5	down	-2.160881	-1.1116196	SJAG_03859	NW_011627861.1
gene-SJAG_03854	5.1174484E-6	5.2874003E-7	up	20.219135	4.3376493	SJAG_03854	NW_011627861.1
gene-SJAG_03846	5.8134406E-6	6.316366E-7	down	-3.4731588	-1.7962483	SJAG_03846	NW_011627861.1
gene-SJAG_03841	8.745256E-5	3.442167E-5	up	2.1590853	1.1104202	SJAG_03841	NW_011627861.1
gene-SJAG_03824	1.1863067E-4	5.126557E-5	up	3.5777361	1.839047	SJAG_03824	NW_011627861.1
gene-SJAG_03820	0.028592348	0.025239576	up	2.1799119	1.1242698	SJAG_03820	NW_011627861.1
gene-SJAG_03816	1.6094957E-4	7.555853E-5	down	-3.5834942	-1.841367	SJAG_03816	NW_011627861.1
gene-SJAG_03815	1.616062E-4	7.599462E-5	up	2.636719	1.3987437	SJAG_03815	NW_011627861.1
gene-SJAG_03812	9.263483E-6	1.3369192E-6	up	2.2355742	1.1606455	SJAG_03812	NW_011627861.1
gene-SJAG_03811	0.03472608	0.030910341	down	-3.3394017	-1.7395897	SJAG_03811	NW_011627861.1
gene-SJAG_03810	0.0017258244	0.0012310847	down	-2.7654111	-1.467494	SJAG_03810	NW_011627861.1
gene-SJAG_03809	2.2782801E-6	1.354451E-7	up	5.5511975	2.472799	SJAG_03809	NW_011627861.1
gene-SJAG_06256	5.621261E-5	1.9267627E-5	up	5.9738674	2.5786653	SJAG_06256	NW_011627861.1
gene-SJAG_03804	7.104865E-6	8.68961E-7	up	2.2310178	1.157702	SJAG_03804	NW_011627861.1
gene-SJAG_03803	1.7210252E-5	3.3587864E-6	up	2.5649931	1.3589549	SJAG_03803	NW_011627861.1
gene-SJAG_03798	2.6143235E-4	1.3570083E-4	down	-2.4703217	-1.304699	SJAG_03798	NW_011627861.1
gene-SJAG_06253	3.762847E-5	1.07840515E-5	up	2.2563918	1.1740175	SJAG_06253	NW_011627861.1
gene-SJAG_03785	1.5817968E-4	7.393392E-5	up	2.0794344	1.0561912	SJAG_03785	NW_011627861.1
gene-SJAG_03780	4.800586E-7	4.039699E-9	up	4.479503	2.1633387	SJAG_03780	NW_011627861.1
gene-SJAG_05311	9.549636E-5	3.844913E-5	down	-2.820727	-1.496067	SJAG_05311	NW_011627861.1
gene-SJAG_03777	4.1639343E-8	8.536151E-11	down	-1676.4226	-10.71117	SJAG_03777	NW_011627861.1
gene-SJAG_16458	0.0015572922	0.0010994904	down	-2.5486557	-1.3497365	SJAG_16458	NW_011627861.1
gene-SJAG_03766	0.0046582264	0.0036517133	down	-2.5023856	-1.323304	SJAG_03766	NW_011627861.1
gene-SJAG_03765	9.34862E-4	6.1059254E-4	down	-2.75919	-1.4642448	SJAG_03765	NW_011627861.1
gene-SJAG_04836	1.2865695E-4	5.7180867E-5	up	2.1411042	1.098355	SJAG_04836	NW_011627862.1
gene-SJAG_06514	2.9992723E-6	2.0782166E-7	down	-2.6253257	-1.3924963	SJAG_06514	NW_011627862.1
gene-SJAG_04814	2.1390506E-4	1.0594396E-4	down	-2.373612	-1.247084	SJAG_04814	NW_011627862.1
gene-SJAG_04789	1.4253095E-6	5.6549595E-8	up	11.361588	3.5060925	SJAG_04789	NW_011627862.1
gene-SJAG_04777	0.02852686	0.025170071	down	-2.2019784	-1.1388004	SJAG_04777	NW_011627862.1
gene-SJAG_04774	5.233166E-4	3.0961292E-4	up	2.4649572	1.3015625	SJAG_04774	NW_011627862.1
gene-SJAG_04769	1.5472226E-5	2.8039046E-6	up	5.2650604	2.39645	SJAG_04769	NW_011627862.1
gene-SJAG_04766	8.240569E-6	1.097796E-6	down	-4.990955	-2.319316	SJAG_04766	NW_011627862.1
gene-SJAG_04754	9.5143344E-7	1.5213573E-8	down	-6.1350617	-2.6170778	SJAG_04754	NW_011627862.1
gene-SJAG_04747	5.2093063E-5	1.7321638E-5	up	2.573142	1.3635311	SJAG_04747	NW_011627862.1
gene-SJAG_04741	0.0045233746	0.003529308	up	2.2748644	1.1857805	SJAG_04741	NW_011627862.1
gene-SJAG_04736	8.77998E-5	3.464526E-5	down	-2.6049254	-1.381242	SJAG_04736	NW_011627862.1
gene-SJAG_06617	1.4577094E-4	6.658247E-5	up	5.4364357	2.442661	SJAG_06617	NW_011627862.1
gene-SJAG_04723	9.934961E-5	4.044861E-5	up	4.6460857	2.2160158	SJAG_04723	NW_011627862.1
gene-SJAG_04721	2.6533936E-4	1.3858892E-4	up	2.092106	1.064956	SJAG_04721	NW_011627862.1
gene-SJAG_04720	3.545259E-5	9.797067E-6	up	9.909538	3.3088179	SJAG_04720	NW_011627862.1
gene-SJAG_04717	2.9441193E-5	7.363316E-6	down	-2.3821774	-1.2522808	SJAG_04717	NW_011627862.1
gene-SJAG_05337	3.3345255E-5	8.986376E-6	down	-2.0827217	-1.05847	SJAG_05337	NW_011627862.1
gene-SJAG_04706	1.1298986E-5	1.7881954E-6	down	-2.2297077	-1.1568546	SJAG_04706	NW_011627862.1
gene-SJAG_04687	8.497965E-6	1.181144E-6	down	-2.3140128	-1.2103968	SJAG_04687	NW_011627862.1
gene-SJAG_04685	0.001297084	8.897178E-4	up	2.0985885	1.0694193	SJAG_04685	NW_011627862.1
gene-SJAG_04675	5.1960487E-5	1.7207105E-5	up	2.8722363	1.5221744	SJAG_04675	NW_011627862.1
gene-SJAG_04671	4.057008E-5	1.2076211E-5	up	3.2397127	1.6958659	SJAG_04671	NW_011627862.1
gene-SJAG_04669	3.960483E-6	3.426248E-7	down	-2.8017888	-1.4863482	SJAG_04669	NW_011627862.1
gene-SJAG_04665	1.1909034E-6	3.1249616E-8	up	6.5620055	2.7141368	SJAG_04665	NW_011627862.1
gene-SJAG_04660	2.8756732E-4	1.526854E-4	up	2.4383297	1.2858932	SJAG_04660	NW_011627862.1
gene-SJAG_04659	1.9297424E-5	4.0667796E-6	up	8.3548975	3.062622	SJAG_04659	NW_011627862.1
gene-SJAG_04634	1.1068335E-6	2.73624E-8	down	-3.7079837	-1.8906349	SJAG_04634	NW_011627862.1
gene-SJAG_04632	1.39031845E-5	2.3941523E-6	down	-2.4498475	-1.292692	SJAG_04632	NW_011627862.1
gene-SJAG_04629	1.7809884E-5	3.5999476E-6	up	2.2513008	1.1707588	SJAG_04629	NW_011627862.1
gene-SJAG_04630	6.288424E-6	7.250515E-7	up	2.4178011	1.2736956	SJAG_04630	NW_011627862.1
gene-SJAG_04617	8.189841E-5	3.159754E-5	up	3.1258008	1.6442258	SJAG_04617	NW_011627862.1
gene-SJAG_04599	6.7183413E-7	7.1618236E-9	down	-2.3289688	-1.2196913	SJAG_04599	NW_011627862.1
gene-SJAG_04588	6.5702035E-5	2.3786346E-5	down	-2.8315775	-1.501606	SJAG_04588	NW_011627862.1
gene-SJAG_04582	8.240569E-6	1.100506E-6	up	3.1742382	1.6664103	SJAG_04582	NW_011627862.1
gene-SJAG_04575	1.0450062E-6	2.1950658E-8	up	16.285116	4.025482	SJAG_04575	NW_011627862.1
gene-SJAG_04570	2.1538322E-6	1.2196426E-7	up	4.570584	2.1923785	SJAG_04570	NW_011627862.1
gene-SJAG_04567	8.827874E-5	3.489164E-5	up	2.133334	1.0931098	SJAG_04567	NW_011627862.1
gene-SJAG_04560	9.518448E-5	3.82484E-5	up	3.3592238	1.7481279	SJAG_04560	NW_011627862.1
gene-SJAG_04557	0.0015063087	0.0010591715	up	2.7559147	1.4625312	SJAG_04557	NW_011627862.1
gene-SJAG_04555	2.7635664E-5	6.658676E-6	up	2.0096602	1.0069516	SJAG_04555	NW_011627862.1
gene-SJAG_04554	8.29444E-5	3.2191947E-5	up	2.4021986	1.2643554	SJAG_04554	NW_011627862.1
gene-SJAG_04544	3.7106456E-5	1.0527949E-5	up	2.650624	1.406332	SJAG_04544	NW_011627862.1
gene-SJAG_04536	1.0450062E-6	1.988715E-8	up	4.8471127	2.2771256	SJAG_04536	NW_011627862.1
gene-SJAG_05333	1.0450062E-6	2.2708212E-8	up	9.684262	3.2756422	SJAG_05333	NW_011627862.1
gene-SJAG_04535	1.7644126E-6	7.973303E-8	up	11.437995	3.5157623	SJAG_04535	NW_011627862.1
gene-SJAG_04532	3.3345255E-5	8.889618E-6	up	3.2926974	1.7192699	SJAG_04532	NW_011627862.1
gene-SJAG_04530	5.9510407E-5	2.0829111E-5	up	13.506218	3.7555518	SJAG_04530	NW_011627862.1
gene-SJAG_04521	1.435124E-5	2.5124966E-6	up	5.9160795	2.5646415	SJAG_04521	NW_011627862.1
gene-SJAG_04514	4.162251E-5	1.2610963E-5	up	2.215879	1.1478791	SJAG_04514	NW_011627862.1
gene-SJAG_04512	3.3345255E-5	8.960953E-6	up	8.247856	3.0440192	SJAG_04512	NW_011627862.1
gene-SJAG_04508	3.8898556E-6	3.3482831E-7	up	2.3713915	1.2457339	SJAG_04508	NW_011627862.1
gene-SJAG_04498	0.002943151	0.0022263688	up	2.0373256	1.0266765	SJAG_04498	NW_011627862.1
gene-SJAG_04483	1.7122142E-5	3.31351E-6	up	2.4751072	1.307491	SJAG_04483	NW_011627862.1
gene-SJAG_04482	6.9452035E-5	2.5713483E-5	down	-2.442583	-1.2884076	SJAG_04482	NW_011627862.1
gene-SJAG_04480	1.2096794E-5	1.9739746E-6	down	-3.0185657	-1.5938631	SJAG_04480	NW_011627862.1
gene-SJAG_04470	3.852666E-6	3.2381982E-7	up	7.1322417	2.8343556	SJAG_04470	NW_011627862.1
gene-SJAG_04469	6.615249E-5	2.3976549E-5	up	2.7388115	1.45355	SJAG_04469	NW_011627862.1
gene-SJAG_04459	1.1605309E-5	1.8793935E-6	up	2.1282458	1.0896648	SJAG_04459	NW_011627862.1
gene-SJAG_04449	3.4283008E-4	1.8750936E-4	down	-2.5145895	-1.3303229	SJAG_04449	NW_011627862.1
gene-SJAG_05153	3.5587833E-5	9.891132E-6	up	11.04225	3.4649622	SJAG_05153	NW_011627862.1
gene-SJAG_05154	6.6601235E-5	2.4246838E-5	up	4.596382	2.2004988	SJAG_05154	NW_011627862.1
gene-SJAG_01113	8.169319E-6	1.072523E-6	up	9.850802	3.3002412	SJAG_01113	NW_011627862.1
gene-SJAG_01122	2.2920256E-6	1.3720202E-7	down	-4.0574574	-2.020576	SJAG_01122	NW_011627862.1
gene-SJAG_05573	3.1088188E-4	1.6710379E-4	down	-2.2399251	-1.1634505	SJAG_05573	NW_011627862.1
gene-SJAG_01126	9.338277E-4	6.0915126E-4	down	-2.432833	-1.2826372	SJAG_01126	NW_011627862.1
gene-SJAG_01128	0.00550104	0.0043688044	down	-2.466536	-1.3024863	SJAG_01128	NW_011627862.1
gene-SJAG_01134	3.425784E-5	9.340493E-6	up	2.3101745	1.2080019	SJAG_01134	NW_011627862.1
gene-SJAG_01136	1.717639E-5	3.338093E-6	up	2.4806805	1.310736	SJAG_01136	NW_011627862.1
gene-SJAG_01138	3.0179832E-5	7.647042E-6	up	4.548694	2.1854525	SJAG_01138	NW_011627862.1
gene-SJAG_01140	2.5551833E-4	1.320021E-4	up	2.2263277	1.154666	SJAG_01140	NW_011627862.1
gene-SJAG_01153	2.2522257E-5	5.0163776E-6	down	-2.515185	-1.3306645	SJAG_01153	NW_011627862.1
gene-SJAG_01157	4.431905E-4	2.5584758E-4	up	2.4075377	1.2675583	SJAG_01157	NW_011627862.1
gene-SJAG_01169	2.2522257E-5	5.013739E-6	down	-4.6387224	-2.2137275	SJAG_01169	NW_011627862.1
gene-SJAG_01171	5.8308674E-4	3.514299E-4	up	2.1711514	1.1184603	SJAG_01171	NW_011627862.1
gene-SJAG_01176	1.3266087E-5	2.2246124E-6	down	-2.3929718	-1.2588034	SJAG_01176	NW_011627862.1
gene-SJAG_01182	3.05513E-5	7.853901E-6	down	-2.0021315	-1.0015367	SJAG_01182	NW_011627862.1
gene-SJAG_01184	3.7063495E-5	1.0500564E-5	up	2.7648506	1.4672015	SJAG_01184	NW_011627862.1
gene-SJAG_01206	0.0020034846	0.001457229	down	-2.7815511	-1.4758896	SJAG_01206	NW_011627862.1
gene-SJAG_01209	1.6126432E-5	2.9751473E-6	up	2.0760229	1.0538223	SJAG_01209	NW_011627862.1
gene-SJAG_01211	4.379935E-5	1.3558225E-5	up	2.6277177	1.3938103	SJAG_01211	NW_011627862.1
gene-SJAG_01212	3.0231216E-5	7.709642E-6	up	2.258103	1.1751112	SJAG_01212	NW_011627862.1
gene-SJAG_01217	0.0331566	0.02940456	up	2.1182005	1.0828391	SJAG_01217	NW_011627862.1
gene-SJAG_01221	8.240569E-6	1.1054273E-6	up	2.3578188	1.2374529	SJAG_01221	NW_011627862.1
gene-SJAG_05607	5.0597564E-6	5.145774E-7	up	2.2784393	1.1880459	SJAG_05607	NW_011627862.1
gene-SJAG_01227	4.31676E-6	3.9468534E-7	up	3.3107963	1.7271782	SJAG_01227	NW_011627862.1
gene-SJAG_01234	6.245159E-5	2.2302309E-5	down	-3.8037527	-1.9274234	SJAG_01234	NW_011627862.1
gene-SJAG_01236	8.185198E-6	1.0806206E-6	up	2.069834	1.049515	SJAG_01236	NW_011627862.1
gene-SJAG_01247	7.7163207E-4	4.8784612E-4	up	2.4108746	1.2695566	SJAG_01247	NW_011627862.1
gene-SJAG_01258	0.0078674555	0.0064243264	down	-2.1606512	-1.1114662	SJAG_01258	NW_011627862.1
gene-SJAG_01275	2.885631E-6	1.9529634E-7	down	-4.032198	-2.0115664	SJAG_01275	NW_011627862.1
gene-SJAG_01279	1.4342402E-5	2.505069E-6	down	-3.3146963	-1.7288767	SJAG_01279	NW_011627862.1
gene-SJAG_01291	2.975157E-5	7.514132E-6	down	-2.3498855	-1.2325904	SJAG_01291	NW_011627862.1
gene-SJAG_01298	5.978111E-6	6.568814E-7	down	-4.1362863	-2.048336	SJAG_01298	NW_011627862.1
gene-SJAG_01306	0.010496859	0.0087710535	up	2.0562396	1.0400084	SJAG_01306	NW_011627862.1
gene-SJAG_01311	2.138076E-5	4.662105E-6	up	3.8198	1.9334971	SJAG_01311	NW_011627862.1
gene-SJAG_05225	1.260497E-4	5.550528E-5	down	-2.048429	-1.0345179	SJAG_05225	NW_011627862.1
gene-SJAG_01323	9.872327E-6	1.469313E-6	down	-3.7820632	-1.9191735	SJAG_01323	NW_011627862.1
gene-SJAG_01326	2.9556191E-5	7.4284317E-6	up	2.1813066	1.1251925	SJAG_01326	NW_011627862.1
gene-SJAG_01339	1.5084793E-5	2.7213239E-6	down	-2.8509836	-1.5114597	SJAG_01339	NW_011627862.1
gene-SJAG_01344	1.0013065E-5	1.5075547E-6	up	2.264381	1.1791166	SJAG_01344	NW_011627862.1
gene-SJAG_01347	2.6143235E-4	1.3580761E-4	down	-2.3940966	-1.2594813	SJAG_01347	NW_011627862.1
gene-SJAG_01349	0.0053007156	0.004194498	up	2.295968	1.1991025	SJAG_01349	NW_011627862.1
gene-SJAG_05228	9.574189E-4	6.2807306E-4	up	2.5761783	1.3652325	SJAG_05228	NW_011627862.1
gene-SJAG_01351	1.21298326E-4	5.291571E-5	up	2.050886	1.0362473	SJAG_01351	NW_011627862.1
gene-SJAG_01356	9.631462E-6	1.417669E-6	up	2.3376184	1.2250394	SJAG_01356	NW_011627862.1
gene-SJAG_01368	2.1053074E-4	1.0366848E-4	down	-2.163307	-1.1132383	SJAG_01368	NW_011627862.1
gene-SJAG_01381	1.2395618E-4	5.4339183E-5	down	-2.658582	-1.4106569	SJAG_01381	NW_011627862.1
gene-SJAG_01391	1.2432901E-6	3.415352E-8	down	-3.5524771	-1.8288254	SJAG_01391	NW_011627862.1
gene-SJAG_01396	2.6533936E-4	1.3859874E-4	up	2.2400422	1.1635259	SJAG_01396	NW_011627862.1
gene-SJAG_01401	3.8977808E-7	2.2373485E-9	up	21.25897	4.41	SJAG_01401	NW_011627862.1
gene-SJAG_01410	9.565895E-5	3.855381E-5	up	2.3889873	1.2563992	SJAG_01410	NW_011627862.1
gene-SJAG_01416	0.0020471986	0.0014948999	up	3.7965336	1.9246827	SJAG_01416	NW_011627862.1
gene-SJAG_01418	1.1455867E-4	4.8942245E-5	down	-2.2400885	-1.1635557	SJAG_01418	NW_011627862.1
gene-SJAG_01420	4.038336E-6	3.526714E-7	down	-3.6182458	-1.8552904	SJAG_01420	NW_011627862.1
gene-SJAG_01438	1.813315E-6	8.4736946E-8	down	-2.0876951	-1.061911	SJAG_01438	NW_011627862.1
gene-SJAG_05234	8.213045E-7	1.0775623E-8	up	3.3759842	1.7553082	SJAG_05234	NW_011627862.1
gene-SJAG_05235	5.1832304E-4	3.0644602E-4	up	2.0811157	1.0573572	SJAG_05235	NW_011627862.1
gene-SJAG_01444	8.264251E-6	1.1181643E-6	down	-3.0909238	-1.628038	SJAG_01444	NW_011627862.1
gene-SJAG_01454	2.138076E-5	4.666728E-6	down	-2.3212802	-1.2149206	SJAG_01454	NW_011627862.1
gene-SJAG_01455	3.7436513E-4	2.084411E-4	down	-3.414611	-1.7717212	SJAG_01455	NW_011627862.1
gene-SJAG_01459	5.643362E-6	6.108436E-7	up	2.0027287	1.001967	SJAG_01459	NW_011627862.1
gene-SJAG_01469	2.2578782E-4	1.1358821E-4	up	2.262861	1.1781479	SJAG_01469	NW_011627862.1
gene-SJAG_05236	8.2497025E-4	5.290092E-4	up	2.052551	1.0374181	SJAG_05236	NW_011627862.1
gene-SJAG_01476	0.0014824629	0.0010357182	down	-2.5617507	-1.35713	SJAG_01476	NW_011627862.1
gene-SJAG_01481	0.0030785757	0.0023351966	up	2.2260168	1.1544645	SJAG_01481	NW_011627862.1
gene-SJAG_05679	2.2154188E-4	1.1090719E-4	up	4.049353	2.0176914	SJAG_05679	NW_011627862.1
gene-SJAG_01486	3.4977863E-6	2.782167E-7	up	6.238504	2.6412	SJAG_01486	NW_011627862.1
gene-SJAG_01498	1.4722089E-5	2.6196747E-6	down	-2.1816902	-1.1254462	SJAG_01498	NW_011627862.1
gene-SJAG_01500	4.717885E-6	4.5457276E-7	up	2.231125	1.1577713	SJAG_01500	NW_011627862.1
gene-SJAG_01501	2.4922118E-5	5.859275E-6	down	-6.053461	-2.5977602	SJAG_01501	NW_011627862.1
gene-SJAG_01506	0.0019544607	0.0014167636	up	2.621154	1.3902022	SJAG_01506	NW_011627862.1
gene-SJAG_01509	2.8297343E-4	1.4978216E-4	down	-2.0628378	-1.0446304	SJAG_01509	NW_011627862.1
gene-SJAG_01510	4.800586E-7	4.0184687E-9	down	-6.6855297	-2.741042	SJAG_01510	NW_011627862.1
gene-SJAG_01525	1.9898784E-5	4.2506217E-6	down	-25.091421	-4.649122	SJAG_01525	NW_011627862.1
gene-SJAG_01527	7.696845E-6	9.972133E-7	up	2.0523977	1.0373104	SJAG_01527	NW_011627862.1
gene-SJAG_01531	2.5389277E-4	1.3095628E-4	down	-3.0854304	-1.6254717	SJAG_01531	NW_011627862.1
gene-SJAG_01548	2.6421004E-4	1.3746721E-4	down	-2.9402187	-1.5559235	SJAG_01548	NW_011627862.1
gene-SJAG_01556	1.5881333E-5	2.910601E-6	down	-2.4602132	-1.2987833	SJAG_01556	NW_011627862.1
gene-SJAG_01557	7.2050476E-5	2.7059548E-5	down	-2.9899275	-1.5801105	SJAG_01557	NW_011627862.1
gene-SJAG_01562	4.0172358E-4	2.2729747E-4	down	-2.4744802	-1.3071254	SJAG_01562	NW_011627862.1
gene-SJAG_01568	2.92141E-4	1.5559292E-4	down	-2.3697217	-1.2447176	SJAG_01568	NW_011627862.1
gene-SJAG_01570	7.8702993E-7	1.0003251E-8	up	6.2178907	2.6364253	SJAG_01570	NW_011627862.1
gene-SJAG_01574	9.518448E-5	3.8284532E-5	down	-2.5720825	-1.3629369	SJAG_01574	NW_011627862.1
gene-SJAG_01578	2.5993415E-6	1.651898E-7	up	2.5383673	1.3439008	SJAG_01578	NW_011627862.1
gene-SJAG_01581	0.018082645	0.0155693125	down	-2.1053221	-1.074041	SJAG_01581	NW_011627862.1
gene-SJAG_01590	1.998437E-4	9.7541655E-5	down	-2.3303587	-1.2205521	SJAG_01590	NW_011627862.1
gene-SJAG_01594	3.5508077E-5	9.826958E-6	up	11.492743	3.5226512	SJAG_01594	NW_011627862.1
gene-SJAG_01598	1.0387792E-4	4.2888507E-5	up	2.088683	1.0625935	SJAG_01598	NW_011627862.1
gene-SJAG_01604	1.35782275E-5	2.3047915E-6	down	-2.605086	-1.3813311	SJAG_01604	NW_011627862.1
gene-SJAG_01610	0.018687874	0.016105745	down	-2.0116513	-1.0083802	SJAG_01610	NW_011627862.1
gene-SJAG_01618	3.5446756E-5	9.780921E-6	down	-3.3544686	-1.7460842	SJAG_01618	NW_011627862.1
gene-SJAG_01640	4.9239563E-5	1.5888289E-5	down	-2.2392664	-1.1630261	SJAG_01640	NW_011627862.1
gene-SJAG_01644	8.459782E-6	1.1688999E-6	down	-3.6834357	-1.881052	SJAG_01644	NW_011627862.1
gene-SJAG_01658	2.590807E-4	1.341611E-4	down	-2.1725688	-1.1194018	SJAG_01658	NW_011627862.1
gene-SJAG_01661	6.174313E-6	7.004698E-7	down	-2.3205247	-1.2144511	SJAG_01661	NW_011627862.1
gene-SJAG_01667	2.050471E-5	4.42209E-6	down	-2.0356257	-1.0254723	SJAG_01667	NW_011627862.1
gene-SJAG_01671	3.343021E-6	2.5409338E-7	up	2.6725726	1.4182291	SJAG_01671	NW_011627862.1
gene-SJAG_01675	6.252319E-5	2.2353515E-5	down	-2.6053073	-1.3814535	SJAG_01675	NW_011627862.1
gene-SJAG_01677	1.6689435E-5	3.20252E-6	up	2.5027657	1.3235232	SJAG_01677	NW_011627862.1
gene-SJAG_05729	1.1068335E-6	2.5074932E-8	down	-3.2755358	-1.711731	SJAG_05729	NW_011627862.1
gene-SJAG_01689	4.9667588E-6	4.9961835E-7	up	13.459891	3.7505949	SJAG_01689	NW_011627862.1
gene-SJAG_06631	2.296604E-6	1.384177E-7	down	-3.1612813	-1.6605095	SJAG_06631	NW_011627862.1
gene-SJAG_01696	2.3605717E-6	1.4422307E-7	down	-2.6329982	-1.3967066	SJAG_01696	NW_011627862.1
gene-SJAG_01705	1.673459E-6	7.161304E-8	up	4.4852943	2.1652026	SJAG_01705	NW_011627862.1
gene-SJAG_01708	7.7612856E-7	9.5464765E-9	up	6.129991	2.615885	SJAG_01708	NW_011627862.1
gene-SJAG_01709	3.2011267E-5	8.373591E-6	down	-807.27246	-9.656912	SJAG_01709	NW_011627862.1
gene-SJAG_01712	3.8898556E-6	3.320366E-7	down	-2.0852253	-1.0602033	SJAG_01712	NW_011627862.1
gene-SJAG_01730	0.0022712373	0.0016752587	up	5.909689	2.5630822	SJAG_01730	NW_011627862.1
gene-SJAG_01737	4.6140365E-5	1.447207E-5	down	-2.3100731	-1.2079386	SJAG_01737	NW_011627862.1
gene-SJAG_05740	0.009450294	0.007846185	up	2.5076542	1.3263384	SJAG_05740	NW_011627862.1
gene-SJAG_01743	1.0450062E-6	2.1197314E-8	down	-3.004582	-1.5871643	SJAG_01743	NW_011627862.1
gene-SJAG_01753	1.0270929E-4	4.2237563E-5	up	2.13991	1.0975502	SJAG_01753	NW_011627862.1
gene-SJAG_05745	3.879393E-6	3.286517E-7	down	-3.7859232	-1.9206451	SJAG_05745	NW_011627862.1
gene-SJAG_01757	0.0023832065	0.0017685952	up	5.5091405	2.4618273	SJAG_01757	NW_011627862.1
gene-SJAG_01760	1.9347515E-5	4.0852688E-6	up	3.2199132	1.6870219	SJAG_01760	NW_011627862.1
gene-SJAG_01764	1.6569487E-5	3.1211446E-6	down	-3.1915784	-1.67427	SJAG_01764	NW_011627862.1
gene-SJAG_01768	4.132714E-5	1.2468551E-5	up	4.0821376	2.0293248	SJAG_01768	NW_011627862.1
gene-SJAG_01769	6.6601235E-5	2.4251398E-5	up	4.550613	2.186061	SJAG_01769	NW_011627862.1
gene-SJAG_01770	9.800548E-6	1.4546118E-6	up	2.7215307	1.4444183	SJAG_01770	NW_011627862.1
gene-SJAG_01785	9.784795E-4	6.438949E-4	up	2.1793592	1.123904	SJAG_01785	NW_011627862.1
gene-SJAG_01811	7.464931E-6	9.579842E-7	down	-3.5257874	-1.8179455	SJAG_01811	NW_011627862.1
gene-SJAG_01814	3.7549333E-5	1.0735489E-5	down	-2.9323914	-1.5520777	SJAG_01814	NW_011627862.1
gene-SJAG_01820	6.92952E-5	2.5622388E-5	up	2.5524662	1.3518918	SJAG_01820	NW_011627862.1
gene-SJAG_01823	3.7686787E-5	1.0816216E-5	up	3.9942153	1.997912	SJAG_01823	NW_011627862.1
gene-SJAG_01831	1.0013065E-5	1.5107863E-6	up	2.3611267	1.2394754	SJAG_01831	NW_011627862.1
gene-SJAG_01835	1.3830872E-6	5.2968083E-8	up	3.500144	1.8074143	SJAG_01835	NW_011627862.1
gene-SJAG_01839	0.0011015391	7.3752087E-4	down	-3.24783	-1.699476	SJAG_01839	NW_011627862.1
gene-SJAG_01841	3.499658E-6	2.8123534E-7	up	3.4345944	1.7801397	SJAG_01841	NW_011627862.1
gene-SJAG_01843	0.0026225937	0.0019699023	down	-2.013548	-1.0097398	SJAG_01843	NW_011627862.1
gene-SJAG_01848	2.4575675E-5	5.706056E-6	down	-2.0460496	-1.0328411	SJAG_01848	NW_011627862.1
gene-SJAG_01869	2.022986E-4	9.895131E-5	down	-3.2591803	-1.7045091	SJAG_01869	NW_011627862.1
gene-SJAG_01871	1.673459E-6	7.204313E-8	up	4.2773976	2.0967333	SJAG_01871	NW_011627862.1
gene-SJAG_01874	1.4437659E-5	2.5346658E-6	down	-2.1733854	-1.119944	SJAG_01874	NW_011627862.1
gene-SJAG_01877	1.3830872E-6	5.1874185E-8	down	-2.8545756	-1.5132762	SJAG_01877	NW_011627862.1
gene-SJAG_01883	4.7288666E-4	2.7531738E-4	up	2.6769676	1.4205997	SJAG_01883	NW_011627862.1
gene-SJAG_01884	0.0012495479	8.4891386E-4	up	2.2497625	1.1697727	SJAG_01884	NW_011627862.1
gene-SJAG_01893	1.2648874E-4	5.5812314E-5	up	3.036317	1.6023225	SJAG_01893	NW_011627862.1
gene-SJAG_01901	5.059794E-4	2.9690575E-4	up	2.3967578	1.2610841	SJAG_01901	NW_011627862.1
gene-SJAG_01906	0.0014179999	9.843146E-4	down	-4.216191	-2.0759401	SJAG_01906	NW_011627862.1
gene-SJAG_01916	6.742981E-5	2.4771265E-5	up	2.5463831	1.3484495	SJAG_01916	NW_011627862.1
gene-SJAG_01919	5.83761E-4	3.5207564E-4	up	2.810026	1.4905834	SJAG_01919	NW_011627862.1
gene-SJAG_05250	0.023200914	0.02020892	down	-2.6400065	-1.4005415	SJAG_05250	NW_011627862.1
gene-SJAG_01936	3.144999E-5	8.136508E-6	down	-6.866079	-2.7794864	SJAG_01936	NW_011627862.1
gene-SJAG_01943	4.8074066E-6	4.6714035E-7	up	7.196271	2.8472495	SJAG_01943	NW_011627862.1
gene-SJAG_01944	4.4146396E-4	2.5412685E-4	down	-2.3863328	-1.2547952	SJAG_01944	NW_011627862.1
gene-SJAG_01951	2.7707816E-5	6.737384E-6	up	2.4483624	1.2918171	SJAG_01951	NW_011627862.1
gene-SJAG_01952	2.3562027E-4	1.19404125E-4	up	2.1795933	1.124059	SJAG_01952	NW_011627862.1
gene-SJAG_01975	2.4183364E-5	5.5495666E-6	up	2.039384	1.0281334	SJAG_01975	NW_011627862.1
gene-SJAG_01979	9.212263E-5	3.682639E-5	up	3.011804	1.5906279	SJAG_01979	NW_011627862.1
gene-SJAG_01978	5.940972E-5	2.075321E-5	up	7.097314	2.8272731	SJAG_01978	NW_011627862.1
gene-SJAG_01996	1.17512995E-4	5.044531E-5	up	3.7211182	1.8957362	SJAG_01996	NW_011627862.1
gene-SJAG_01998	4.4243853E-4	2.5486926E-4	up	2.0456548	1.0325627	SJAG_01998	NW_011627862.1
gene-SJAG_02003	1.4729876E-5	2.6282733E-6	down	-3.2715702	-1.7099832	SJAG_02003	NW_011627862.1
gene-SJAG_02016	8.896352E-6	1.2620491E-6	up	7.1839585	2.844779	SJAG_02016	NW_011627862.1
gene-SJAG_02030	2.1594607E-4	1.07308995E-4	down	-2.1651175	-1.1144453	SJAG_02030	NW_011627862.1
gene-SJAG_02035	1.813315E-6	8.472674E-8	up	3.382947	1.7582805	SJAG_02035	NW_011627862.1
gene-SJAG_02036	1.8841866E-6	9.4595045E-8	up	4.027729	2.0099666	SJAG_02036	NW_011627862.1
gene-SJAG_02040	1.9258637E-6	1.0028072E-7	down	-4.5098257	-2.1730716	SJAG_02040	NW_011627862.1
gene-SJAG_02062	1.0450062E-6	1.7334203E-8	down	-8.326612	-3.0577297	SJAG_02062	NW_011627862.1
gene-SJAG_02063	1.6569487E-5	3.1011768E-6	down	-3.3346674	-1.7375429	SJAG_02063	NW_011627862.1
gene-SJAG_02068	1.8570132E-5	3.852598E-6	down	-2.363678	-1.2410334	SJAG_02068	NW_011627862.1
gene-SJAG_02074	1.5684383E-6	6.5592744E-8	up	17.61504	4.138736	SJAG_02074	NW_011627862.1
gene-SJAG_02076	5.810399E-7	5.7174896E-9	up	42.61196	5.4131866	SJAG_02076	NW_011627862.1
gene-SJAG_06635	1.8841866E-6	9.47316E-8	down	-5.469101	-2.4513037	SJAG_06635	NW_011627862.1
gene-SJAG_02079	1.5328061E-6	6.284568E-8	up	4.950819	2.3076673	SJAG_02079	NW_011627862.1
gene-SJAG_02081	0.0011572703	7.7957974E-4	down	-2.150146	-1.1044346	SJAG_02081	NW_011627862.1
gene-SJAG_02084	1.8359233E-5	3.8013172E-6	down	-2.7199726	-1.4435921	SJAG_02084	NW_011627862.1
gene-SJAG_02088	4.422039E-6	4.0975024E-7	up	26.743793	4.7411323	SJAG_02088	NW_011627862.1
gene-SJAG_02089	2.5735487E-6	1.624955E-7	up	3.6463127	1.8664383	SJAG_02089	NW_011627862.1
gene-SJAG_02091	1.8841866E-6	9.149592E-8	up	2.274275	1.1854067	SJAG_02091	NW_011627862.1
gene-SJAG_02094	3.879393E-6	3.2924737E-7	down	-3.1282156	-1.6453398	SJAG_02094	NW_011627862.1
gene-SJAG_02099	2.8674274E-6	1.9045643E-7	down	-4.7810235	-2.2573195	SJAG_02099	NW_011627862.1
gene-SJAG_02103	3.8732273E-5	1.138624E-5	down	-2.153675	-1.1068006	SJAG_02103	NW_011627862.1
gene-SJAG_05143	0.009856141	0.008207389	up	2.2531126	1.1719193	SJAG_05143	NW_011627864.1

## Sheet: 1,5
Gene ID	p (Corr)	p	Regulation	FC	Log FC	Gene Symbol	Chromosome
gene-SJAG_04427	0.004155803	0.003216956	down	-2.8306348	-1.5011256	SJAG_04427	NW_011627861.1
gene-SJAG_04588	6.5702035E-5	2.3786346E-5	down	-2.8315775	-1.501606	SJAG_04588	NW_011627862.1
gene-SJAG_02962	0.022072552	0.019149454	down	-2.8389196	-1.505342	SJAG_02962	NW_011627861.1
gene-SJAG_02645	2.885631E-6	1.9384555E-7	up	2.8409605	1.5063788	SJAG_02645	NW_011627860.1
gene-SJAG_00148	0.0037788227	0.002909647	up	2.8438504	1.5078455	SJAG_00148	NW_011627860.1
gene-SJAG_02186	9.713016E-6	1.4376379E-6	up	2.8450952	1.5084769	SJAG_02186	NW_011627860.1
gene-SJAG_00463	4.6140365E-5	1.44635815E-5	down	-2.8491735	-1.5105435	SJAG_00463	NW_011627860.1
gene-SJAG_01339	1.5084793E-5	2.7213239E-6	down	-2.8509836	-1.5114597	SJAG_01339	NW_011627862.1
gene-SJAG_05288	3.3863386E-4	1.8479774E-4	up	2.851866	1.5119061	SJAG_05288	NW_011627861.1
gene-SJAG_01877	1.3830872E-6	5.1874185E-8	down	-2.8545756	-1.5132762	SJAG_01877	NW_011627862.1
gene-SJAG_03578	3.552656E-5	9.846639E-6	down	-2.8576307	-1.5148195	SJAG_03578	NW_011627861.1
gene-SJAG_00070	3.375995E-4	1.8395642E-4	down	-2.8591657	-1.5155942	SJAG_00070	NW_011627860.1
gene-SJAG_04266	3.6799196E-5	1.0380421E-5	down	-2.860371	-1.5162023	SJAG_04266	NW_011627861.1
gene-SJAG_05208	0.0012783548	8.737259E-4	up	2.8630502	1.517553	SJAG_05208	NW_011627860.1
gene-SJAG_03905	1.7644126E-6	8.005494E-8	down	-2.8691838	-1.5206404	SJAG_03905	NW_011627861.1
gene-SJAG_04675	5.1960487E-5	1.7207105E-5	up	2.8722363	1.5221744	SJAG_04675	NW_011627862.1
gene-SJAG_00529	1.0648801E-5	1.6307998E-6	down	-2.875694	-1.5239102	SJAG_00529	NW_011627860.1
gene-SJAG_03583	2.3816808E-6	1.4787562E-7	down	-2.8811963	-1.526668	SJAG_03583	NW_011627861.1
gene-SJAG_00623	1.9861425E-5	4.226355E-6	up	2.900545	1.5363239	SJAG_00623	NW_011627860.1
gene-SJAG_02989	2.3459228E-5	5.270872E-6	up	2.910694	1.5413631	SJAG_02989	NW_011627861.1
gene-SJAG_05296	5.420149E-6	5.755714E-7	up	2.9201035	1.5460196	SJAG_05296	NW_011627861.1
gene-SJAG_02227	3.7097823E-6	3.0116314E-7	up	2.9228961	1.5473986	SJAG_02227	NW_011627860.1
gene-SJAG_01814	3.7549333E-5	1.0735489E-5	down	-2.9323914	-1.5520777	SJAG_01814	NW_011627862.1
gene-SJAG_01548	2.6421004E-4	1.3746721E-4	down	-2.9402187	-1.5559235	SJAG_01548	NW_011627862.1
gene-SJAG_05029	6.228247E-5	2.2190841E-5	down	-2.9539788	-1.5626594	SJAG_05029	NW_011627861.1
gene-SJAG_00729	0.034089785	0.030316008	up	2.95447	1.5628992	SJAG_00729	NW_011627860.1
gene-SJAG_05344	1.4922465E-5	2.6798032E-6	up	2.9571884	1.5642262	SJAG_05344	NW_011627861.1
gene-SJAG_04054	5.037625E-5	1.6356273E-5	down	-2.9609544	-1.5660622	SJAG_04054	NW_011627861.1
gene-SJAG_00068	0.00417014	0.0032314735	up	2.9678326	1.5694097	SJAG_00068	NW_011627860.1
gene-SJAG_02537	1.2648874E-4	5.582979E-5	up	2.9728851	1.5718637	SJAG_02537	NW_011627860.1
gene-SJAG_00525	2.9914698E-5	7.5675966E-6	up	2.9746678	1.5727285	SJAG_00525	NW_011627860.1
gene-SJAG_00322	0.007827961	0.0063836877	down	-2.9781017	-1.574393	SJAG_00322	NW_011627860.1
gene-SJAG_04045	1.8964212E-5	3.9732317E-6	up	2.9790993	1.5748762	SJAG_04045	NW_011627861.1
gene-SJAG_00449	0.0016253486	0.0011508721	up	2.9871063	1.5787486	SJAG_00449	NW_011627860.1
gene-SJAG_01557	7.2050476E-5	2.7059548E-5	down	-2.9899275	-1.5801105	SJAG_01557	NW_011627862.1
gene-SJAG_00663	2.153845E-6	1.2443921E-7	up	2.9913437	1.5807937	SJAG_00663	NW_011627860.1
gene-SJAG_04924	2.003623E-6	1.1008015E-7	up	2.9928107	1.581501	SJAG_04924	NW_011627861.1
gene-SJAG_00138	5.533267E-7	4.9910565E-9	down	-2.9977329	-1.5838718	SJAG_00138	NW_011627860.1
gene-SJAG_01743	1.0450062E-6	2.1197314E-8	down	-3.004582	-1.5871643	SJAG_01743	NW_011627862.1
gene-SJAG_02267	1.8748242E-5	3.91261E-6	up	3.004615	1.5871801	SJAG_02267	NW_011627860.1
gene-SJAG_03548	5.0597564E-6	5.165557E-7	down	-3.011743	-1.5905987	SJAG_03548	NW_011627861.1
gene-SJAG_01979	9.212263E-5	3.682639E-5	up	3.011804	1.5906279	SJAG_01979	NW_011627862.1
gene-SJAG_05277	1.1393697E-4	4.8536494E-5	up	3.01755	1.5933777	SJAG_05277	NW_011627860.1
gene-SJAG_04480	1.2096794E-5	1.9739746E-6	down	-3.0185657	-1.5938631	SJAG_04480	NW_011627862.1
gene-SJAG_02756	1.3408787E-5	2.2540396E-6	down	-3.0189388	-1.5940415	SJAG_02756	NW_011627860.1
gene-SJAG_00344	3.8008031E-6	3.16344E-7	down	-3.028461	-1.5985848	SJAG_00344	NW_011627860.1
gene-SJAG_00637	1.6510485E-5	3.0800618E-6	down	-3.0316324	-1.6000948	SJAG_00637	NW_011627860.1
gene-SJAG_00167	1.396298E-5	2.4101741E-6	down	-3.034507	-1.6014621	SJAG_00167	NW_011627860.1
gene-SJAG_01893	1.2648874E-4	5.5812314E-5	up	3.036317	1.6023225	SJAG_01893	NW_011627862.1
gene-SJAG_04934	3.69302E-4	2.0531919E-4	down	-3.039471	-1.6038202	SJAG_04934	NW_011627861.1
gene-SJAG_05950	1.593422E-4	7.460795E-5	up	3.0414884	1.6047775	SJAG_05950	NW_011627860.1
gene-SJAG_02493	2.6001222E-4	1.3485669E-4	down	-3.0456884	-1.6067684	SJAG_02493	NW_011627860.1
gene-SJAG_02970	1.0036485E-5	1.5184349E-6	down	-3.0494819	-1.6085641	SJAG_02970	NW_011627861.1
gene-SJAG_00731	5.8604473E-5	2.0303723E-5	down	-3.052006	-1.6097578	SJAG_00731	NW_011627860.1
gene-SJAG_00176	5.317975E-5	1.7857406E-5	up	3.0557442	1.6115237	SJAG_00176	NW_011627860.1
gene-SJAG_00234	8.4610765E-5	3.2921533E-5	down	-3.0765045	-1.6212921	SJAG_00234	NW_011627860.1
gene-SJAG_01531	2.5389277E-4	1.3095628E-4	down	-3.0854304	-1.6254717	SJAG_01531	NW_011627862.1
gene-SJAG_01444	8.264251E-6	1.1181643E-6	down	-3.0909238	-1.628038	SJAG_01444	NW_011627862.1
gene-SJAG_00372	1.1784446E-4	5.0732546E-5	down	-3.0954387	-1.6301439	SJAG_00372	NW_011627860.1
gene-SJAG_03644	2.7678429E-5	6.7181754E-6	up	3.096283	1.6305373	SJAG_03644	NW_011627861.1
gene-SJAG_02854	0.032910228	0.029172577	down	-3.097065	-1.6309016	SJAG_02854	NW_011627860.1
gene-SJAG_03958	2.6466104E-4	1.3791911E-4	up	3.0991504	1.6318728	SJAG_03958	NW_011627861.1
gene-SJAG_04352	5.333005E-5	1.7929742E-5	up	3.1100738	1.6369488	SJAG_04352	NW_011627861.1
gene-SJAG_04617	8.189841E-5	3.159754E-5	up	3.1258008	1.6442258	SJAG_04617	NW_011627862.1
gene-SJAG_03181	1.0450062E-6	2.1220286E-8	down	-3.126264	-1.6444396	SJAG_03181	NW_011627861.1
gene-SJAG_02094	3.879393E-6	3.2924737E-7	down	-3.1282156	-1.6453398	SJAG_02094	NW_011627862.1
gene-SJAG_02364	1.6689435E-5	3.2075116E-6	down	-3.1380472	-1.649867	SJAG_02364	NW_011627860.1
gene-SJAG_02975	2.2556062E-4	1.13301714E-4	up	3.1405122	1.6509999	SJAG_02975	NW_011627861.1
gene-SJAG_03957	7.0943825E-5	2.6498492E-5	up	3.1458585	1.6534538	SJAG_03957	NW_011627861.1
gene-SJAG_02887	2.8787395E-5	7.128982E-6	up	3.155037	1.6576569	SJAG_02887	NW_011627860.1
gene-SJAG_06631	2.296604E-6	1.384177E-7	down	-3.1612813	-1.6605095	SJAG_06631	NW_011627862.1
gene-SJAG_03600	4.541334E-6	4.263901E-7	up	3.1656625	1.6625074	SJAG_03600	NW_011627861.1
gene-SJAG_04582	8.240569E-6	1.100506E-6	up	3.1742382	1.6664103	SJAG_04582	NW_011627862.1
gene-SJAG_02414	1.1068335E-6	2.680406E-8	up	3.1748502	1.6666886	SJAG_02414	NW_011627860.1
gene-SJAG_03682	1.9898784E-5	4.243183E-6	up	3.1902907	1.6736878	SJAG_03682	NW_011627861.1
gene-SJAG_01764	1.6569487E-5	3.1211446E-6	down	-3.1915784	-1.67427	SJAG_01764	NW_011627862.1
gene-SJAG_04254	7.23744E-4	4.5104176E-4	up	3.1932502	1.6750256	SJAG_04254	NW_011627861.1
gene-SJAG_02809	4.2450167E-5	1.3001342E-5	up	3.213419	1.6841091	SJAG_02809	NW_011627860.1
gene-SJAG_01760	1.9347515E-5	4.0852688E-6	up	3.2199132	1.6870219	SJAG_01760	NW_011627862.1
gene-SJAG_00886	1.583009E-5	2.8911124E-6	down	-3.234104	-1.693366	SJAG_00886	NW_011627860.1
gene-SJAG_00760	5.85567E-6	6.4102665E-7	up	3.2383947	1.6952789	SJAG_00760	NW_011627860.1
gene-SJAG_04671	4.057008E-5	1.2076211E-5	up	3.2397127	1.6958659	SJAG_04671	NW_011627862.1
gene-SJAG_00161	2.322653E-5	5.209066E-6	down	-3.2401311	-1.6960522	SJAG_00161	NW_011627860.1
gene-SJAG_01839	0.0011015391	7.3752087E-4	down	-3.24783	-1.699476	SJAG_01839	NW_011627862.1
gene-SJAG_03466	2.6813857E-5	6.420374E-6	down	-3.2504184	-1.7006254	SJAG_03466	NW_011627861.1
gene-SJAG_02417	3.1657617E-6	2.2714568E-7	down	-3.2510667	-1.7009131	SJAG_02417	NW_011627860.1
gene-SJAG_01869	2.022986E-4	9.895131E-5	down	-3.2591803	-1.7045091	SJAG_01869	NW_011627862.1
gene-SJAG_02487	4.700455E-4	2.7308505E-4	up	3.262898	1.7061539	SJAG_02487	NW_011627860.1
gene-SJAG_02003	1.4729876E-5	2.6282733E-6	down	-3.2715702	-1.7099832	SJAG_02003	NW_011627862.1
gene-SJAG_05729	1.1068335E-6	2.5074932E-8	down	-3.2755358	-1.711731	SJAG_05729	NW_011627862.1
gene-SJAG_04142	5.1041945E-5	1.6762853E-5	up	3.276455	1.7121357	SJAG_04142	NW_011627861.1
gene-SJAG_02792	1.4253095E-6	5.6685128E-8	up	3.2787607	1.7131506	SJAG_02792	NW_011627860.1
gene-SJAG_03457	2.885631E-6	1.948962E-7	up	3.289639	1.7179292	SJAG_03457	NW_011627861.1
gene-SJAG_01054	9.9369536E-5	4.053774E-5	up	3.2925854	1.7192209	SJAG_01054	NW_011627860.1
gene-SJAG_04532	3.3345255E-5	8.889618E-6	up	3.2926974	1.7192699	SJAG_04532	NW_011627862.1
gene-SJAG_00106	7.634554E-6	9.828823E-7	down	-3.3024356	-1.7235304	SJAG_00106	NW_011627860.1
gene-SJAG_02226	7.9754245E-6	1.0398462E-6	up	3.308015	1.7259659	SJAG_02226	NW_011627860.1
gene-SJAG_01227	4.31676E-6	3.9468534E-7	up	3.3107963	1.7271782	SJAG_01227	NW_011627862.1
gene-SJAG_02727	7.2106855E-6	9.0466165E-7	up	3.3145936	1.728832	SJAG_02727	NW_011627860.1
gene-SJAG_01279	1.4342402E-5	2.505069E-6	down	-3.3146963	-1.7288767	SJAG_01279	NW_011627862.1
gene-SJAG_02707	8.613262E-7	1.2713302E-8	down	-3.3192894	-1.7308744	SJAG_02707	NW_011627860.1
gene-SJAG_04085	1.7390508E-5	3.4224863E-6	down	-3.327799	-1.7345684	SJAG_04085	NW_011627861.1
gene-SJAG_02250	2.1538322E-6	1.2274812E-7	down	-3.334136	-1.7373129	SJAG_02250	NW_011627860.1
gene-SJAG_02063	1.6569487E-5	3.1011768E-6	down	-3.3346674	-1.7375429	SJAG_02063	NW_011627862.1
gene-SJAG_02172	6.0894E-5	2.1446473E-5	up	3.3364995	1.7383353	SJAG_02172	NW_011627860.1
gene-SJAG_03972	3.5605848E-5	9.92701E-6	down	-3.3365245	-1.7383461	SJAG_03972	NW_011627861.1
gene-SJAG_03811	0.03472608	0.030910341	down	-3.3394017	-1.7395897	SJAG_03811	NW_011627861.1
gene-SJAG_05200	7.2106855E-6	9.04519E-7	up	3.343718	1.7414532	SJAG_05200	NW_011627860.1
gene-SJAG_06603	1.485695E-4	6.810197E-5	up	3.343802	1.7414894	SJAG_06603	NW_011627861.1
gene-SJAG_03569	3.5755772E-6	2.8880225E-7	down	-3.3540747	-1.7459148	SJAG_03569	NW_011627861.1
gene-SJAG_01618	3.5446756E-5	9.780921E-6	down	-3.3544686	-1.7460842	SJAG_01618	NW_011627862.1
gene-SJAG_04560	9.518448E-5	3.82484E-5	up	3.3592238	1.7481279	SJAG_04560	NW_011627862.1
gene-SJAG_03351	3.3932376E-6	2.6433585E-7	up	3.3605218	1.7486852	SJAG_03351	NW_011627861.1
gene-SJAG_02246	8.826294E-6	1.2412679E-6	up	3.3718743	1.7535508	SJAG_02246	NW_011627860.1
gene-SJAG_05234	8.213045E-7	1.0775623E-8	up	3.3759842	1.7553082	SJAG_05234	NW_011627862.1
gene-SJAG_03561	9.227229E-4	6.0077244E-4	up	3.3772707	1.7558578	SJAG_03561	NW_011627861.1
gene-SJAG_02035	1.813315E-6	8.472674E-8	up	3.382947	1.7582805	SJAG_02035	NW_011627862.1
gene-SJAG_02863	0.0012545052	8.5331046E-4	down	-3.3830235	-1.7583132	SJAG_02863	NW_011627860.1
gene-SJAG_01455	3.7436513E-4	2.084411E-4	down	-3.414611	-1.7717212	SJAG_01455	NW_011627862.1
gene-SJAG_01067	6.975865E-4	4.3216615E-4	down	-3.4154613	-1.7720804	SJAG_01067	NW_011627860.1
gene-SJAG_01841	3.499658E-6	2.8123534E-7	up	3.4345944	1.7801397	SJAG_01841	NW_011627862.1
gene-SJAG_01086	1.9081155E-5	4.0133796E-6	up	3.439694	1.7822802	SJAG_01086	NW_011627860.1
gene-SJAG_00366	8.169319E-6	1.0735492E-6	up	3.4471486	1.7854035	SJAG_00366	NW_011627860.1
gene-SJAG_04130	1.3674231E-6	4.933712E-8	down	-3.448562	-1.7859949	SJAG_04130	NW_011627861.1
gene-SJAG_03152	1.3704664E-5	2.3471007E-6	up	3.4525862	1.7876774	SJAG_03152	NW_011627861.1
gene-SJAG_00101	1.6681844E-5	3.1804254E-6	up	3.4587889	1.7902669	SJAG_00101	NW_011627860.1
gene-SJAG_04970	9.958296E-6	1.4943569E-6	down	-3.4687467	-1.7944144	SJAG_04970	NW_011627861.1
gene-SJAG_03846	5.8134406E-6	6.316366E-7	down	-3.4731588	-1.7962483	SJAG_03846	NW_011627861.1
gene-SJAG_01096	4.4108505E-4	2.537279E-4	up	3.4738257	1.7965254	SJAG_01096	NW_011627860.1
gene-SJAG_03116	4.880477E-5	1.5667953E-5	up	3.4926522	1.804323	SJAG_03116	NW_011627861.1
gene-SJAG_00261	4.132714E-5	1.2471003E-5	up	3.4931414	1.804525	SJAG_00261	NW_011627860.1
gene-SJAG_01835	1.3830872E-6	5.2968083E-8	up	3.500144	1.8074143	SJAG_01835	NW_011627862.1
gene-SJAG_03115	2.5186464E-5	5.948095E-6	up	3.5053637	1.8095641	SJAG_03115	NW_011627861.1
gene-SJAG_00145	4.1392123E-4	2.3572636E-4	up	3.5056198	1.8096695	SJAG_00145	NW_011627860.1
gene-SJAG_02530	4.5006942E-5	1.4024304E-5	down	-3.5242984	-1.8173361	SJAG_02530	NW_011627860.1
gene-SJAG_01811	7.464931E-6	9.579842E-7	down	-3.5257874	-1.8179455	SJAG_01811	NW_011627862.1
gene-SJAG_00453	1.1273279E-5	1.7748828E-6	up	3.5330565	1.8209168	SJAG_00453	NW_011627860.1
gene-SJAG_00190	1.15106624E-4	4.9270733E-5	up	3.5350444	1.8217283	SJAG_00190	NW_011627860.1
gene-SJAG_05325	1.2187454E-6	3.297958E-8	up	3.539011	1.8233463	SJAG_05325	NW_011627861.1
gene-SJAG_02132	0.0013940114	9.664917E-4	up	3.5475829	1.8268363	SJAG_02132	NW_011627860.1
gene-SJAG_01391	1.2432901E-6	3.415352E-8	down	-3.5524771	-1.8288254	SJAG_01391	NW_011627862.1
gene-SJAG_00672	1.8096706E-4	8.6662374E-5	up	3.5564067	1.8304203	SJAG_00672	NW_011627860.1
gene-SJAG_03751	2.7826648E-6	1.8026283E-7	up	3.5718272	1.8366623	SJAG_03751	NW_011627861.1
gene-SJAG_03824	1.1863067E-4	5.126557E-5	up	3.5777361	1.839047	SJAG_03824	NW_011627861.1
gene-SJAG_02509	6.245159E-5	2.22917E-5	down	-3.582783	-1.8410807	SJAG_02509	NW_011627860.1
gene-SJAG_03816	1.6094957E-4	7.555853E-5	down	-3.5834942	-1.841367	SJAG_03816	NW_011627861.1
gene-SJAG_02956	6.0288257E-6	6.6560233E-7	down	-3.6061373	-1.8504543	SJAG_02956	NW_011627861.1
gene-SJAG_00242	3.6295423E-5	1.017879E-5	up	3.6077445	1.8510971	SJAG_00242	NW_011627860.1
gene-SJAG_01420	4.038336E-6	3.526714E-7	down	-3.6182458	-1.8552904	SJAG_01420	NW_011627862.1
gene-SJAG_05007	1.3031977E-6	4.3279627E-8	down	-3.6206808	-1.856261	SJAG_05007	NW_011627861.1
gene-SJAG_02388	4.3518885E-6	3.9968143E-7	down	-3.6274147	-1.8589417	SJAG_02388	NW_011627860.1
gene-SJAG_03695	1.6550155E-6	6.9892E-8	up	3.6411774	1.864405	SJAG_03695	NW_011627861.1
gene-SJAG_02089	2.5735487E-6	1.624955E-7	up	3.6463127	1.8664383	SJAG_02089	NW_011627862.1
gene-SJAG_03405	5.0865883E-6	5.2346604E-7	down	-3.6537423	-1.8693749	SJAG_03405	NW_011627861.1
gene-SJAG_00857	3.3127365E-6	2.4584062E-7	up	3.6613505	1.8723758	SJAG_00857	NW_011627860.1
gene-SJAG_01644	8.459782E-6	1.1688999E-6	down	-3.6834357	-1.881052	SJAG_01644	NW_011627862.1
gene-SJAG_02351	5.841299E-6	6.370584E-7	up	3.6948967	1.885534	SJAG_02351	NW_011627860.1
gene-SJAG_04634	1.1068335E-6	2.73624E-8	down	-3.7079837	-1.8906349	SJAG_04634	NW_011627862.1
gene-SJAG_00519	3.2657383E-5	8.6095515E-6	up	3.7178895	1.8944839	SJAG_00519	NW_011627860.1
gene-SJAG_01996	1.17512995E-4	5.044531E-5	up	3.7211182	1.8957362	SJAG_01996	NW_011627862.1
gene-SJAG_00507	3.8511356E-5	1.1181585E-5	down	-3.7389884	-1.902648	SJAG_00507	NW_011627860.1
gene-SJAG_00250	0.0017006234	0.0012090533	down	-3.7496068	-1.9067394	SJAG_00250	NW_011627860.1
gene-SJAG_02543	5.157335E-5	1.6999018E-5	up	3.7586944	1.9102316	SJAG_02543	NW_011627860.1
gene-SJAG_03624	2.7678429E-5	6.714458E-6	up	3.7667909	1.9133359	SJAG_03624	NW_011627861.1
gene-SJAG_03149	6.2363165E-6	7.133794E-7	up	3.7757807	1.916775	SJAG_03149	NW_011627861.1
gene-SJAG_03204	2.0093741E-7	8.238516E-10	up	3.77593	1.916832	SJAG_03204	NW_011627861.1
gene-SJAG_03459	2.5558062E-5	6.05681E-6	up	3.7819777	1.9191408	SJAG_03459	NW_011627861.1
gene-SJAG_01323	9.872327E-6	1.469313E-6	down	-3.7820632	-1.9191735	SJAG_01323	NW_011627862.1
gene-SJAG_03410	4.802436E-5	1.5378035E-5	down	-3.7831268	-1.9195791	SJAG_03410	NW_011627861.1
gene-SJAG_03692	8.497965E-6	1.1787586E-6	up	3.7832062	1.9196094	SJAG_03692	NW_011627861.1
gene-SJAG_05745	3.879393E-6	3.286517E-7	down	-3.7859232	-1.9206451	SJAG_05745	NW_011627862.1
gene-SJAG_01416	0.0020471986	0.0014948999	up	3.7965336	1.9246827	SJAG_01416	NW_011627862.1
gene-SJAG_00943	1.4267849E-4	6.493363E-5	down	-3.797103	-1.9248991	SJAG_00943	NW_011627860.1
gene-SJAG_01234	6.245159E-5	2.2302309E-5	down	-3.8037527	-1.9274234	SJAG_01234	NW_011627862.1
gene-SJAG_02215	2.3816808E-6	1.4842783E-7	up	3.8115706	1.9303856	SJAG_02215	NW_011627860.1
gene-SJAG_00100	6.288424E-6	7.28158E-7	up	3.8130548	1.9309472	SJAG_00100	NW_011627860.1
gene-SJAG_01311	2.138076E-5	4.662105E-6	up	3.8198	1.9334971	SJAG_01311	NW_011627862.1
gene-SJAG_00932	1.1310938E-5	1.7947245E-6	down	-3.8976648	-1.96261	SJAG_00932	NW_011627860.1
gene-SJAG_05373	5.569953E-6	5.9376293E-7	up	3.899041	1.9631193	SJAG_05373	NW_011627860.1
gene-SJAG_02405	2.3948554E-5	5.449548E-6	up	3.920319	1.9709711	SJAG_02405	NW_011627860.1
gene-SJAG_02864	3.427329E-5	9.358758E-6	up	3.9476097	1.9809793	SJAG_02864	NW_011627860.1
gene-SJAG_02877	3.7770283E-6	3.097194E-7	up	3.9565606	1.9842469	SJAG_02877	NW_011627860.1
gene-SJAG_01823	3.7686787E-5	1.0816216E-5	up	3.9942153	1.997912	SJAG_01823	NW_011627862.1
gene-SJAG_03082	4.140472E-9	5.0928315E-12	up	1510.927	10.561218	SJAG_03082	NW_011627861.1
gene-SJAG_03777	4.1639343E-8	8.536151E-11	down	-1676.4226	-10.71117	SJAG_03777	NW_011627861.1
gene-SJAG_03971	1.1508673E-7	3.7748824E-10	up	9313.829	13.185159	SJAG_03971	NW_011627861.1
gene-SJAG_04181	1.6510485E-5	3.0777337E-6	down	-4.0007377	-2.000266	SJAG_04181	NW_011627861.1
gene-SJAG_16452	2.891464E-4	1.5364237E-4	down	-4.0114245	-2.0041146	SJAG_16452	NW_011627861.1
gene-SJAG_02036	1.8841866E-6	9.4595045E-8	up	4.027729	2.0099666	SJAG_02036	NW_011627862.1
gene-SJAG_01275	2.885631E-6	1.9529634E-7	down	-4.032198	-2.0115664	SJAG_01275	NW_011627862.1
gene-SJAG_00271	6.8770187E-6	8.289641E-7	down	-4.032479	-2.011667	SJAG_00271	NW_011627860.1
gene-SJAG_00811	4.800586E-7	4.1333457E-9	up	4.037351	2.0134091	SJAG_00811	NW_011627860.1
gene-SJAG_03882	8.2238654E-7	1.1702976E-8	down	-4.0447536	-2.0160518	SJAG_03882	NW_011627861.1
gene-SJAG_05679	2.2154188E-4	1.1090719E-4	up	4.049353	2.0176914	SJAG_05679	NW_011627862.1
gene-SJAG_03162	1.5226908E-6	6.180664E-8	up	4.0525074	2.0188148	SJAG_03162	NW_011627861.1
gene-SJAG_01122	2.2920256E-6	1.3720202E-7	down	-4.0574574	-2.020576	SJAG_01122	NW_011627862.1
gene-SJAG_03132	3.8511356E-5	1.1210768E-5	down	-4.0792284	-2.0282962	SJAG_03132	NW_011627861.1
gene-SJAG_01768	4.132714E-5	1.2468551E-5	up	4.0821376	2.0293248	SJAG_01768	NW_011627862.1
gene-SJAG_16457	3.614906E-5	1.0108101E-5	down	-4.0907817	-2.0323765	SJAG_16457	NW_011627861.1
gene-SJAG_05300	3.1568277E-5	8.192997E-6	up	4.0950985	2.033898	SJAG_05300	NW_011627861.1
gene-SJAG_03688	6.174313E-6	6.954615E-7	up	4.099087	2.0353026	SJAG_03688	NW_011627861.1
gene-SJAG_00908	5.0597564E-6	5.1388184E-7	up	4.106557	2.0379293	SJAG_00908	NW_011627860.1
gene-SJAG_00162	2.7678429E-5	6.7067667E-6	down	-4.1196504	-2.042522	SJAG_00162	NW_011627860.1
gene-SJAG_04915	4.953262E-6	4.874058E-7	up	4.1259255	2.0447178	SJAG_04915	NW_011627861.1
gene-SJAG_03105	7.3242036E-6	9.309156E-7	up	4.12814	2.045492	SJAG_03105	NW_011627861.1
gene-SJAG_01298	5.978111E-6	6.568814E-7	down	-4.1362863	-2.048336	SJAG_01298	NW_011627862.1
gene-SJAG_03093	1.0710154E-4	4.470249E-5	up	4.158179	2.0559518	SJAG_03093	NW_011627861.1
gene-SJAG_02341	2.1258908E-4	1.0494352E-4	up	4.1836996	2.0647793	SJAG_02341	NW_011627860.1
gene-SJAG_01906	0.0014179999	9.843146E-4	down	-4.216191	-2.0759401	SJAG_01906	NW_011627862.1
gene-SJAG_02533	0.018785931	0.016197955	up	4.2232924	2.0783682	SJAG_02533	NW_011627860.1
gene-SJAG_02223	3.5412722E-5	9.757011E-6	up	4.247782	2.0867097	SJAG_02223	NW_011627860.1
gene-SJAG_02236	8.2238654E-7	1.1797171E-8	up	4.274772	2.0958476	SJAG_02236	NW_011627860.1
gene-SJAG_01871	1.673459E-6	7.204313E-8	up	4.2773976	2.0967333	SJAG_01871	NW_011627862.1
gene-SJAG_02577	3.3678255E-6	2.609754E-7	up	4.2898426	2.1009247	SJAG_02577	NW_011627860.1
gene-SJAG_02446	1.2139857E-4	5.3009215E-5	up	4.3034973	2.1055095	SJAG_02446	NW_011627860.1
gene-SJAG_02544	1.3496574E-5	2.2743304E-6	up	4.326896	2.1133325	SJAG_02544	NW_011627860.1
gene-SJAG_02582	1.0450062E-6	2.023833E-8	up	4.3355937	2.1162295	SJAG_02582	NW_011627860.1
gene-SJAG_00882	1.0450062E-6	1.8207722E-8	down	-4.364555	-2.1258345	SJAG_00882	NW_011627860.1
gene-SJAG_00124	1.0575638E-4	4.384689E-5	up	4.3958488	2.1361418	SJAG_00124	NW_011627860.1
gene-SJAG_00443	1.3561187E-6	4.836323E-8	down	-4.3960147	-2.1361961	SJAG_00443	NW_011627860.1
gene-SJAG_03224	1.0450062E-6	1.8457404E-8	down	-4.430201	-2.1473722	SJAG_03224	NW_011627861.1
gene-SJAG_05019	7.3242036E-6	9.272648E-7	up	4.4496613	2.1536956	SJAG_05019	NW_011627861.1
gene-SJAG_03780	4.800586E-7	4.039699E-9	up	4.479503	2.1633387	SJAG_03780	NW_011627861.1
gene-SJAG_01705	1.673459E-6	7.161304E-8	up	4.4852943	2.1652026	SJAG_01705	NW_011627862.1
gene-SJAG_02040	1.9258637E-6	1.0028072E-7	down	-4.5098257	-2.1730716	SJAG_02040	NW_011627862.1
gene-SJAG_02758	3.2917603E-6	2.409177E-7	down	-4.5183992	-2.1758118	SJAG_02758	NW_011627860.1
gene-SJAG_04337	1.293395E-6	4.1523762E-8	up	4.5288877	2.1791568	SJAG_04337	NW_011627861.1
gene-SJAG_01138	3.0179832E-5	7.647042E-6	up	4.548694	2.1854525	SJAG_01138	NW_011627862.1
gene-SJAG_01769	6.6601235E-5	2.4251398E-5	up	4.550613	2.186061	SJAG_01769	NW_011627862.1
gene-SJAG_02231	2.885631E-6	1.9758113E-7	down	-4.562025	-2.1896744	SJAG_02231	NW_011627860.1
gene-SJAG_04570	2.1538322E-6	1.2196426E-7	up	4.570584	2.1923785	SJAG_04570	NW_011627862.1
gene-SJAG_00179	5.479511E-5	1.8577437E-5	up	4.5914106	2.1989374	SJAG_00179	NW_011627860.1
gene-SJAG_05154	6.6601235E-5	2.4246838E-5	up	4.596382	2.2004988	SJAG_05154	NW_011627862.1
gene-SJAG_03094	1.1068335E-6	2.6355787E-8	down	-4.622205	-2.2085812	SJAG_03094	NW_011627861.1
gene-SJAG_01169	2.2522257E-5	5.013739E-6	down	-4.6387224	-2.2137275	SJAG_01169	NW_011627862.1
gene-SJAG_04723	9.934961E-5	4.044861E-5	up	4.6460857	2.2160158	SJAG_04723	NW_011627862.1
gene-SJAG_04075	1.785979E-5	3.6612935E-6	up	4.6622624	2.2210302	SJAG_04075	NW_011627861.1
gene-SJAG_00042	6.633342E-4	4.0931447E-4	up	4.7149897	2.2372546	SJAG_00042	NW_011627860.1
gene-SJAG_00110	4.696532E-5	1.4899526E-5	up	4.733935	2.2430398	SJAG_00110	NW_011627860.1
gene-SJAG_02821	4.0669565E-6	3.5850582E-7	down	-4.7379546	-2.2442644	SJAG_02821	NW_011627860.1
gene-SJAG_02099	2.8674274E-6	1.9045643E-7	down	-4.7810235	-2.2573195	SJAG_02099	NW_011627862.1
gene-SJAG_03897	1.0450062E-6	2.2330148E-8	down	-4.8185673	-2.2686043	SJAG_03897	NW_011627861.1
gene-SJAG_04536	1.0450062E-6	1.988715E-8	up	4.8471127	2.2771256	SJAG_04536	NW_011627862.1
gene-SJAG_03673	2.0758249E-5	4.5108127E-6	up	4.866123	2.2827728	SJAG_03673	NW_011627861.1
gene-SJAG_02710	1.9570582E-6	1.0431225E-7	up	4.9068565	2.294799	SJAG_02710	NW_011627860.1
gene-SJAG_04889	0.009398196	0.007799077	down	-4.9342203	-2.302822	SJAG_04889	NW_011627861.1
gene-SJAG_02079	1.5328061E-6	6.284568E-8	up	4.950819	2.3076673	SJAG_02079	NW_011627862.1
gene-SJAG_03287	1.8944909E-6	9.787038E-8	up	4.971106	2.313567	SJAG_03287	NW_011627861.1
gene-SJAG_03350	1.0450062E-6	2.1722094E-8	up	4.971126	2.3135726	SJAG_03350	NW_011627861.1
gene-SJAG_04766	8.240569E-6	1.097796E-6	down	-4.990955	-2.319316	SJAG_04766	NW_011627862.1
gene-SJAG_02519	1.7644126E-6	7.8775685E-8	up	5.078627	2.3444386	SJAG_02519	NW_011627860.1
gene-SJAG_02850	4.9667588E-6	4.9676754E-7	down	-5.1057444	-2.3521214	SJAG_02850	NW_011627860.1
gene-SJAG_02829	8.2238654E-7	1.1801365E-8	down	-5.1654005	-2.3688803	SJAG_02829	NW_011627860.1
gene-SJAG_03557	1.2908941E-6	3.660128E-8	up	5.206771	2.380389	SJAG_03557	NW_011627861.1
gene-SJAG_03872	6.6200605E-6	7.8713305E-7	down	-5.2377353	-2.3889432	SJAG_03872	NW_011627861.1
gene-SJAG_00432	6.97361E-7	7.719863E-9	down	-5.260656	-2.3952427	SJAG_00432	NW_011627860.1
gene-SJAG_04769	1.5472226E-5	2.8039046E-6	up	5.2650604	2.39645	SJAG_04769	NW_011627862.1
gene-SJAG_00046	2.4037292E-4	1.2250248E-4	up	5.2797	2.400456	SJAG_00046	NW_011627860.1
gene-SJAG_03505	3.1607979E-6	2.2549358E-7	up	5.3574147	2.421537	SJAG_03505	NW_011627861.1
gene-SJAG_04950	5.151887E-6	5.3441056E-7	up	5.4048414	2.4342523	SJAG_04950	NW_011627861.1
gene-SJAG_06617	1.4577094E-4	6.658247E-5	up	5.4364357	2.442661	SJAG_06617	NW_011627862.1
gene-SJAG_00794	1.3561187E-6	4.8373238E-8	up	5.4404793	2.4437337	SJAG_00794	NW_011627860.1
gene-SJAG_06635	1.8841866E-6	9.47316E-8	down	-5.469101	-2.4513037	SJAG_06635	NW_011627862.1
gene-SJAG_02648	0.0011379822	7.633206E-4	down	-5.4839554	-2.455217	SJAG_02648	NW_011627860.1
gene-SJAG_00397	4.21458E-6	3.818869E-7	up	5.4842834	2.4553032	SJAG_00397	NW_011627860.1
gene-SJAG_01757	0.0023832065	0.0017685952	up	5.5091405	2.4618273	SJAG_01757	NW_011627862.1
gene-SJAG_00197	3.8898556E-6	3.3491992E-7	down	-5.5177207	-2.4640725	SJAG_00197	NW_011627860.1
gene-SJAG_02610	5.258594E-6	5.5343565E-7	up	5.5389557	2.469614	SJAG_02610	NW_011627860.1
gene-SJAG_00363	0.0012874006	8.820199E-4	up	5.542649	2.4705756	SJAG_00363	NW_011627860.1
gene-SJAG_03809	2.2782801E-6	1.354451E-7	up	5.5511975	2.472799	SJAG_03809	NW_011627861.1
gene-SJAG_02968	1.5226908E-6	6.1594505E-8	up	5.5626225	2.4757652	SJAG_02968	NW_011627861.1
gene-SJAG_04068	3.3345255E-5	8.938259E-6	up	5.6015406	2.4858236	SJAG_04068	NW_011627861.1
gene-SJAG_05024	8.7768643E-7	1.33146365E-8	down	-5.608465	-2.487606	SJAG_05024	NW_011627861.1
gene-SJAG_04009	4.0562026E-4	2.2983486E-4	up	5.6325874	2.4937978	SJAG_04009	NW_011627861.1
gene-SJAG_00303	1.7308135E-5	3.3991787E-6	up	5.714246	2.514563	SJAG_00303	NW_011627860.1
gene-SJAG_03183	3.3941153E-5	9.198484E-6	up	5.751222	2.5238686	SJAG_03183	NW_011627861.1
gene-SJAG_00224	1.8841866E-6	9.6501424E-8	down	-5.761943	-2.5265553	SJAG_00224	NW_011627860.1
gene-SJAG_00975	1.5457921E-5	2.7949748E-6	up	5.784003	2.5320683	SJAG_00975	NW_011627860.1
gene-SJAG_03202	7.581333E-7	9.014295E-9	up	5.7908125	2.5337658	SJAG_03202	NW_011627861.1
gene-SJAG_04339	2.1894053E-5	4.8473917E-6	down	-5.8169107	-2.5402532	SJAG_04339	NW_011627861.1
gene-SJAG_01730	0.0022712373	0.0016752587	up	5.909689	2.5630822	SJAG_01730	NW_011627862.1
gene-SJAG_04521	1.435124E-5	2.5124966E-6	up	5.9160795	2.5646415	SJAG_04521	NW_011627862.1
gene-SJAG_06256	5.621261E-5	1.9267627E-5	up	5.9738674	2.5786653	SJAG_06256	NW_011627861.1
gene-SJAG_01501	2.4922118E-5	5.859275E-6	down	-6.053461	-2.5977602	SJAG_01501	NW_011627862.1
gene-SJAG_03896	6.174313E-6	6.9966876E-7	down	-6.0626574	-2.5999503	SJAG_03896	NW_011627861.1
gene-SJAG_00744	3.0058743E-6	2.1034279E-7	down	-6.1034203	-2.609618	SJAG_00744	NW_011627860.1
gene-SJAG_02151	4.0130526E-5	1.1912464E-5	down	-6.1273255	-2.6152575	SJAG_02151	NW_011627860.1
gene-SJAG_01708	7.7612856E-7	9.5464765E-9	up	6.129991	2.615885	SJAG_01708	NW_011627862.1
gene-SJAG_04754	9.5143344E-7	1.5213573E-8	down	-6.1350617	-2.6170778	SJAG_04754	NW_011627862.1
gene-SJAG_03089	5.8348803E-7	5.9808123E-9	up	6.1520653	2.6210709	SJAG_03089	NW_011627861.1
gene-SJAG_01570	7.8702993E-7	1.0003251E-8	up	6.2178907	2.6364253	SJAG_01570	NW_011627862.1
gene-SJAG_01486	3.4977863E-6	2.782167E-7	up	6.238504	2.6412	SJAG_01486	NW_011627862.1
gene-SJAG_05295	3.1087122E-6	2.1922858E-7	up	6.25776	2.6456463	SJAG_05295	NW_011627861.1
gene-SJAG_02216	3.9864894E-6	3.4650913E-7	up	6.355764	2.6680655	SJAG_02216	NW_011627860.1
gene-SJAG_03640	7.3242036E-6	9.286838E-7	up	6.3620553	2.669493	SJAG_03640	NW_011627861.1
gene-SJAG_04665	1.1909034E-6	3.1249616E-8	up	6.5620055	2.7141368	SJAG_04665	NW_011627862.1
gene-SJAG_01510	4.800586E-7	4.0184687E-9	down	-6.6855297	-2.741042	SJAG_01510	NW_011627862.1
gene-SJAG_02248	0.005012654	0.0039542215	up	6.7286367	2.7503142	SJAG_02248	NW_011627860.1
gene-SJAG_04940	6.07653E-9	9.965609E-12	down	-6.73417	-2.7515001	SJAG_04940	NW_011627861.1
gene-SJAG_03639	4.9796225E-5	1.6088325E-5	up	6.7429676	2.7533836	SJAG_03639	NW_011627861.1
gene-SJAG_01936	3.144999E-5	8.136508E-6	down	-6.866079	-2.7794864	SJAG_01936	NW_011627862.1
gene-SJAG_04882	1.0392327E-4	4.2949836E-5	down	-6.902341	-2.7870858	SJAG_04882	NW_011627861.1
gene-SJAG_05398	2.3798093E-5	5.3957956E-6	up	6.9348283	2.7938602	SJAG_05398	NW_011627860.1
gene-SJAG_03430	4.481731E-4	2.589077E-4	up	7.045859	2.8167756	SJAG_03430	NW_011627861.1
gene-SJAG_03252	5.6559313E-4	3.3856742E-4	up	7.0802784	2.823806	SJAG_03252	NW_011627861.1
gene-SJAG_01978	5.940972E-5	2.075321E-5	up	7.097314	2.8272731	SJAG_01978	NW_011627862.1
gene-SJAG_04470	3.852666E-6	3.2381982E-7	up	7.1322417	2.8343556	SJAG_04470	NW_011627862.1
gene-SJAG_02237	1.7698481E-5	3.525344E-6	up	7.1372223	2.8353627	SJAG_02237	NW_011627860.1
gene-SJAG_00987	1.3830872E-6	5.2738436E-8	up	7.1838813	2.8447635	SJAG_00987	NW_011627860.1
gene-SJAG_02016	8.896352E-6	1.2620491E-6	up	7.1839585	2.844779	SJAG_02016	NW_011627862.1
gene-SJAG_01943	4.8074066E-6	4.6714035E-7	up	7.196271	2.8472495	SJAG_01943	NW_011627862.1
gene-SJAG_04251	3.8008031E-6	3.1583937E-7	up	7.5630503	2.9189682	SJAG_04251	NW_011627861.1
gene-SJAG_00917	2.9838702E-7	1.345739E-9	up	7.592966	2.9246635	SJAG_00917	NW_011627860.1
gene-SJAG_00189	2.4007879E-5	5.4728907E-6	up	7.608578	2.9276268	SJAG_00189	NW_011627860.1
gene-SJAG_16455	3.343021E-6	2.5314392E-7	down	-7.7222877	-2.9490283	SJAG_16455	NW_011627861.1
gene-SJAG_03109	1.0450062E-6	2.1501526E-8	up	7.7898717	2.9615996	SJAG_03109	NW_011627861.1
gene-SJAG_00405	1.3561187E-6	4.5790692E-8	up	7.8031106	2.9640493	SJAG_00405	NW_011627860.1
gene-SJAG_03339	2.153845E-6	1.2451501E-7	up	8.139643	3.0249655	SJAG_03339	NW_011627861.1
gene-SJAG_04010	0.008391238	0.0069015264	up	8.145047	3.025923	SJAG_04010	NW_011627861.1
gene-SJAG_00368	1.1068335E-6	2.5640592E-8	up	8.162153	3.0289497	SJAG_00368	NW_011627860.1
gene-SJAG_04512	3.3345255E-5	8.960953E-6	up	8.247856	3.0440192	SJAG_04512	NW_011627862.1
gene-SJAG_02062	1.0450062E-6	1.7334203E-8	down	-8.326612	-3.0577297	SJAG_02062	NW_011627862.1
gene-SJAG_04659	1.9297424E-5	4.0667796E-6	up	8.3548975	3.062622	SJAG_04659	NW_011627862.1
gene-SJAG_04236	4.9667588E-6	4.94399E-7	up	8.358621	3.0632648	SJAG_04236	NW_011627861.1
gene-SJAG_02607	1.5684383E-6	6.511799E-8	up	8.390517	3.0687597	SJAG_02607	NW_011627860.1
gene-SJAG_02365	1.5346952E-4	7.104022E-5	up	8.488425	3.085497	SJAG_02365	NW_011627860.1
gene-SJAG_02490	1.7637485E-5	3.4783234E-6	up	8.662723	3.1148205	SJAG_02490	NW_011627860.1
gene-SJAG_04081	4.0669565E-6	3.580449E-7	down	-8.681587	-3.1179588	SJAG_04081	NW_011627861.1
gene-SJAG_01015	4.756165E-7	3.0456955E-9	up	8.713932	3.123324	SJAG_01015	NW_011627860.1
gene-SJAG_00377	6.980811E-6	8.4939865E-7	up	8.863944	3.1479487	SJAG_00377	NW_011627860.1
gene-SJAG_05307	2.0304627E-5	4.3578434E-6	up	9.336169	3.2228308	SJAG_05307	NW_011627861.1
gene-SJAG_00796	1.1274723E-6	2.8660631E-8	up	9.399736	3.2326202	SJAG_00796	NW_011627860.1
gene-SJAG_05333	1.0450062E-6	2.2708212E-8	up	9.684262	3.2756422	SJAG_05333	NW_011627862.1
gene-SJAG_03288	9.540825E-6	1.3965046E-6	up	9.729906	3.2824259	SJAG_03288	NW_011627861.1
gene-SJAG_01113	8.169319E-6	1.072523E-6	up	9.850802	3.3002412	SJAG_01113	NW_011627862.1
gene-SJAG_00485	3.4798463E-6	2.75363E-7	up	9.904081	3.3080232	SJAG_00485	NW_011627860.1
gene-SJAG_04720	3.545259E-5	9.797067E-6	up	9.909538	3.3088179	SJAG_04720	NW_011627862.1
gene-SJAG_02434	1.2187454E-6	3.2849044E-8	up	9.964045	3.3167315	SJAG_02434	NW_011627860.1
gene-SJAG_02195	3.499658E-6	2.8054987E-7	up	10.223705	3.3538463	SJAG_02195	NW_011627860.1
gene-SJAG_03417	1.0827284E-5	1.6780293E-6	up	10.8036585	3.433448	SJAG_03417	NW_011627861.1
gene-SJAG_00979	1.3830872E-6	5.3304714E-8	up	10.964734	3.454799	SJAG_00979	NW_011627860.1
gene-SJAG_03220	2.907968E-6	2.0030285E-7	up	10.985049	3.4574695	SJAG_03220	NW_011627861.1
gene-SJAG_05153	3.5587833E-5	9.891132E-6	up	11.04225	3.4649622	SJAG_05153	NW_011627862.1
gene-SJAG_03031	4.3776763E-5	1.3515335E-5	up	11.303084	3.4986446	SJAG_03031	NW_011627861.1
gene-SJAG_00810	9.139089E-6	1.3114725E-6	up	11.320657	3.5008857	SJAG_00810	NW_011627860.1
gene-SJAG_04789	1.4253095E-6	5.6549595E-8	up	11.361588	3.5060925	SJAG_04789	NW_011627862.1
gene-SJAG_04143	4.800586E-7	3.9095083E-9	up	11.367267	3.5068135	SJAG_04143	NW_011627861.1
gene-SJAG_04535	1.7644126E-6	7.973303E-8	up	11.437995	3.5157623	SJAG_04535	NW_011627862.1
gene-SJAG_01594	3.5508077E-5	9.826958E-6	up	11.492743	3.5226512	SJAG_01594	NW_011627862.1
gene-SJAG_03999	5.810399E-7	5.6241087E-9	up	11.49915	3.5234554	SJAG_03999	NW_011627861.1
gene-SJAG_01017	7.556583E-7	8.675044E-9	up	11.52094	3.5261865	SJAG_01017	NW_011627860.1
gene-SJAG_03140	6.225663E-5	2.2156111E-5	down	-11.6483345	-3.5420518	SJAG_03140	NW_011627861.1
gene-SJAG_02976	0.009890662	0.00824019	up	11.672661	3.5450616	SJAG_02976	NW_011627861.1
gene-SJAG_03683	2.899903E-4	1.5420969E-4	down	-11.979436	-3.582488	SJAG_03683	NW_011627861.1
gene-SJAG_04301	3.7813905E-5	1.0883707E-5	down	-12.12504	-3.5999177	SJAG_04301	NW_011627861.1
gene-SJAG_01029	1.8841866E-6	9.28507E-8	up	12.273413	3.6174645	SJAG_01029	NW_011627860.1
gene-SJAG_04287	9.475723E-7	1.4763324E-8	up	12.446715	3.6376932	SJAG_04287	NW_011627861.1
gene-SJAG_04012	4.1908308E-5	1.2737247E-5	down	-12.484959	-3.6421192	SJAG_04012	NW_011627861.1
gene-SJAG_02286	3.4616758E-6	2.7250584E-7	up	12.510697	3.6450903	SJAG_02286	NW_011627860.1
gene-SJAG_03221	2.3605717E-6	1.4517661E-7	up	12.886665	3.687807	SJAG_03221	NW_011627861.1
gene-SJAG_01689	4.9667588E-6	4.9961835E-7	up	13.459891	3.7505949	SJAG_01689	NW_011627862.1
gene-SJAG_04530	5.9510407E-5	2.0829111E-5	up	13.506218	3.7555518	SJAG_04530	NW_011627862.1
gene-SJAG_04271	1.0450062E-6	2.1239472E-8	up	13.636419	3.769393	SJAG_04271	NW_011627861.1
gene-SJAG_00980	1.2908941E-6	3.866774E-8	up	13.6594095	3.7718232	SJAG_00980	NW_011627860.1
gene-SJAG_00781	8.240569E-6	1.1115815E-6	up	15.108663	3.917304	SJAG_00781	NW_011627860.1
gene-SJAG_06187	2.594875E-4	1.3447815E-4	up	15.703654	3.9730284	SJAG_06187	NW_011627861.1
gene-SJAG_02948	1.8841866E-6	9.632094E-8	up	15.966465	3.996973	SJAG_02948	NW_011627861.1
gene-SJAG_04575	1.0450062E-6	2.1950658E-8	up	16.285116	4.025482	SJAG_04575	NW_011627862.1
gene-SJAG_02435	1.5950677E-7	5.8858585E-10	up	16.365	4.0325418	SJAG_02435	NW_011627860.1
gene-SJAG_02983	0.0012304704	8.3443953E-4	up	16.48151	4.0427766	SJAG_02983	NW_011627861.1
gene-SJAG_05920	1.9893075E-6	1.0809367E-7	up	16.531157	4.047116	SJAG_05920	NW_011627860.1
gene-SJAG_03283	1.2908941E-6	3.7187863E-8	up	16.622486	4.055064	SJAG_03283	NW_011627861.1
gene-SJAG_02527	2.8448658E-6	1.8615795E-7	up	16.654547	4.057844	SJAG_02527	NW_011627860.1
gene-SJAG_02074	1.5684383E-6	6.5592744E-8	up	17.61504	4.138736	SJAG_02074	NW_011627862.1
gene-SJAG_04920	1.2908941E-6	4.0224663E-8	up	18.013845	4.1710343	SJAG_04920	NW_011627861.1
gene-SJAG_03854	5.1174484E-6	5.2874003E-7	up	20.219135	4.3376493	SJAG_03854	NW_011627861.1
gene-SJAG_00870	1.293395E-6	4.1893482E-8	up	20.345768	4.346657	SJAG_00870	NW_011627860.1
gene-SJAG_03727	2.1538322E-6	1.2242138E-7	up	21.02794	4.3942356	SJAG_03727	NW_011627861.1
gene-SJAG_01401	3.8977808E-7	2.2373485E-9	up	21.25897	4.41	SJAG_01401	NW_011627862.1
gene-SJAG_02529	2.7779271E-5	6.776821E-6	up	21.558756	4.430202	SJAG_02529	NW_011627860.1
gene-SJAG_03438	1.8769754E-6	8.926984E-8	up	21.666084	4.4373665	SJAG_03438	NW_011627861.1
gene-SJAG_04303	1.2908941E-6	3.8350795E-8	up	23.611115	4.561394	SJAG_04303	NW_011627861.1
gene-SJAG_00191	2.1406244E-4	1.0610967E-4	up	24.523989	4.616122	SJAG_00191	NW_011627860.1
gene-SJAG_01525	1.9898784E-5	4.2506217E-6	down	-25.091421	-4.649122	SJAG_01525	NW_011627862.1
gene-SJAG_02878	1.3561187E-6	4.8367024E-8	up	25.43415	4.668695	SJAG_02878	NW_011627860.1
gene-SJAG_02088	4.422039E-6	4.0975024E-7	up	26.743793	4.7411323	SJAG_02088	NW_011627862.1
gene-SJAG_00109	1.3830872E-6	5.3113578E-8	up	30.397383	4.925875	SJAG_00109	NW_011627860.1
gene-SJAG_03926	4.756165E-7	3.1200755E-9	up	32.016525	5.000745	SJAG_03926	NW_011627861.1
gene-SJAG_02652	3.023712E-7	1.4876812E-9	up	37.262997	5.2196717	SJAG_02652	NW_011627860.1
gene-SJAG_03483	5.483045E-8	1.3488426E-10	up	37.783417	5.2396812	SJAG_03483	NW_011627861.1
gene-SJAG_02076	5.810399E-7	5.7174896E-9	up	42.61196	5.4131866	SJAG_02076	NW_011627862.1
gene-SJAG_05004	1.1068335E-6	2.7682182E-8	up	43.70827	5.4498343	SJAG_05004	NW_011627861.1
gene-SJAG_00365	3.113284E-6	2.2082745E-7	down	-48.893032	-5.611557	SJAG_00365	NW_011627860.1
gene-SJAG_05533	7.06484E-5	2.630125E-5	up	65.45618	6.0324574	SJAG_05533	NW_011627860.1
gene-SJAG_04987	8.4127294E-8	2.4144775E-10	down	-139.23921	-7.121422	SJAG_04987	NW_011627861.1
gene-SJAG_03599	1.3561187E-6	4.6831104E-8	down	-218.1013	-7.7688546	SJAG_03599	NW_011627861.1
gene-SJAG_02545	3.7822413E-6	3.1169762E-7	down	-219.53853	-7.7783303	SJAG_02545	NW_011627860.1
gene-SJAG_03090	4.140472E-9	2.9123292E-12	down	-436.4537	-8.769685	SJAG_03090	NW_011627861.1
gene-SJAG_01709	3.2011267E-5	8.373591E-6	down	-807.27246	-9.656912	SJAG_01709	NW_011627862.1
gene-SJAG_01016	4.140472E-9	4.2272683E-12	down	-814.56696	-9.669889	SJAG_01016	NW_011627860.1

## Sheet: csoportosítva 1,5
Gene ID	p (Corr)	p	Regulation	FC	Log FC	Gene Symbol	Chromosome	Function in the japonicus database (https://www.japonicusdb.org/)	S. pombe homologs	pombe_gene_function
	mRNA metabolic process (GO:0016071)
gene-SJAG_04427	0.004155803	0.003216956	down	-2.8306348	-1.5011256	SJAG_04427	NW_011627861.1	major poly(A) binding protein Pabp/Pab1	SPAC57A7.04c	pabp, major poly(A) binding protein Pabp/Pab1
gene-SJAG_00322	0.007827961	0.0063836877	down	-2.9781017	-1.574393	SJAG_00322	NW_011627860.1	U2 snRNP-associated protein Sap145	SPAC22F8.10c	U2 snRNP-associated protein Sap145
gene-SJAG_01557	7.2050476E-5	2.7059548E-5	down	-2.9899275	-1.5801105	SJAG_01557	NW_011627862.1	splicing factor Cwf28	SPBC3B9.02c	splicing factor Cwf28
gene-SJAG_03410	4.802436E-5	1.5378035E-5	down	-3.7831268	-1.9195791	SJAG_03410	NW_011627861.1	U3 snoRNP-associated protein Snu13	SPAC607.03c	U3 snoRNP-associated protein Snu13
gene-SJAG_03132	3.8511356E-5	1.1210768E-5	down	-4.0792284	-2.0282962	SJAG_03132	NW_011627861.1	cytoplasmic P body 3'-5'-exoribonuclease, Dis3L2-related	SPBC609.01	cytoplasmic P body 3'-5'-exoribonuclease, Dis3L2-related
gene-SJAG_16457	3.614906E-5	1.0108101E-5	down	-4.0907817	-2.0323765	SJAG_16457	NW_011627861.1	pumilio family RNA-binding protein Puf2	SPBP35G2.14	pumilio family RNA-binding protein Puf2
gene-SJAG_02099	2.8674274E-6	1.9045643E-7	down	-4.7810235	-2.2573195	SJAG_02099	NW_011627862.1	trm402, tRNA (cytosine-5-)-methyltransferase	SPAC23C4.17	tRNA (cytosine-5-)-methyltransferase
gene-SJAG_02829	8.2238654E-7	1.1801365E-8	down	-5.1654005	-2.3688803	SJAG_02829	NW_011627860.1	RNA-binding protein Nop4	SPBC4F6.14	RNA-binding protein Nop4
gene-SJAG_04754	9.5143344E-7	1.5213573E-8	down	-6.1350617	-2.6170778	SJAG_04754	NW_011627862.1	pseudouridine synthase Cbf5	SPAC29A4.04c	pseudouridine synthase Cbf5
gene-SJAG_01936	3.144999E-5	8.136508E-6	down	-6.866079	-2.7794864	SJAG_01936	NW_011627862.1	no go decay endonuclease Cue2	SPCC1235.03	no go decay endonuclease Cue2
gene-SJAG_02227	3.7097823E-6	3.0116314E-7	up	2.9228961	1.5473986	SJAG_02227	NW_011627860.1	cwf14, G10 protein	SPBC24C6.11	G10 protein
gene-SJAG_03624	2.7678429E-5	6.714458E-6	up	3.7667909	1.9133359	SJAG_03624	NW_011627861.1	RNA polymerase II CTD phosphatase Ssu72	SPAC3G9.04	RNA polymerase II CTD phosphatase Ssu72
gene-SJAG_02036	1.8841866E-6	9.4595045E-8	up	4.027729	2.0099666	SJAG_02036	NW_011627862.1	meiotic pumilio family RNA-binding protein Mpf1	SPAC4G9.05	meiotic pumilio family RNA-binding protein Mpf1
gene-SJAG_00363	0.0012874006	8.820199E-4	up	5.542649	2.4705756	SJAG_00363	NW_011627860.1	splicing associated factor Saf1	SPCC663.11	splicing associated factor Saf1
gene-SJAG_03430	4.481731E-4	2.589077E-4	up	7.045859	2.8167756	SJAG_03430	NW_011627861.1	U2-type precatalytic spliceosome WW domain-binding protein Wbp4	SPBC18H10.07	U2-type precatalytic spliceosome WW domain-binding protein Wbp4
gene-SJAG_01015	4.756165E-7	3.0456955E-9	up	8.713932	3.123324	SJAG_01015	NW_011627860.1	U1 snRNP-associated protein Usp108	SPAC23D3.08	U1 snRNP-associated protein Usp108
gene-SJAG_03283	1.2908941E-6	3.7187863E-8	up	16.622486	4.055064	SJAG_03283	NW_011627861.1	poly(A) binding protein Crp79	SPAC1610.03c	poly(A) binding protein Crp79
	tRNA metabolic process (GO:0006399)
gene-SJAG_00886	1.583009E-5	2.8911124E-6	down	-3.234104	-1.693366	SJAG_00886	NW_011627860.1	tRNA (guanine-N2-)-methyltransferase Trm1	SPBC25D12.05	tRNA (guanine-N2-)-methyltransferase Trm1
gene-SJAG_02863	0.0012545052	8.5331046E-4	down	-3.3830235	-1.7583132	SJAG_02863	NW_011627860.1	EKC/KEOPS complex subunit Pcc1	SPAC4H3.13	EKC/KEOPS complex subunit Pcc1
gene-SJAG_04181	1.6510485E-5	3.0777337E-6	down	-4.0007377	-2.000266	SJAG_04181	NW_011627861.1	tRNA (guanine-N2-)-methyltransferase catalytic subunit Trm11	SPBC16D10.02	tRNA (guanine-N2-)-methyltransferase catalytic subunit Trm11
gene-SJAG_03896	6.174313E-6	6.9966876E-7	down	-6.0626574	-2.5999503	SJAG_03896	NW_011627861.1	thiosulfate sulfurtransferase, URM1 activating enzyme E1-type Uba42	SPAC2G11.10c	thiosulfate sulfurtransferase, URM1 activating enzyme E1-type Uba42
gene-SJAG_01054	9.9369536E-5	4.053774E-5	up	3.2925854	1.7192209	SJAG_01054	NW_011627860.1	CMP deaminase family/ methyltransferase bifunctional enzyme involved in riboflavin biosynthesis and tRNA pseudouridine biosynthesis Rib2	SPCC4G3.16	CMP deaminase family/ methyltransferase bifunctional enzyme involved in riboflavin biosynthesis and tRNA pseudouridine biosynthesis Rib2
gene-SJAG_02236	8.2238654E-7	1.1797171E-8	up	4.274772	2.0958476	SJAG_02236	NW_011627860.1	mitochondrial proline-tRNA ligase	SPBC24C6.03	mitochondrial proline-tRNA ligase
	carbohydrate metabolic process (GO:0005975)
gene-SJAG_00070	3.375995E-4	1.8395642E-4	down	-2.8591657	-1.5155942	SJAG_00070	NW_011627860.1	ribose 5-phosphate isomerase Rki1	SPAC144.12	ribose 5-phosphate isomerase Rki1
gene-SJAG_01531	2.5389277E-4	1.3095628E-4	down	-3.0854304	-1.6254717	SJAG_01531	NW_011627862.1	tps1, alpha,alpha-trehalose-phosphate synthase [UDP-forming]	SPAC328.03	alpha,alpha-trehalose-phosphate synthase [UDP-forming], tps1
gene-SJAG_04301	3.7813905E-5	1.0883707E-5	down	-12.12504	-3.5999177	SJAG_04301	NW_011627861.1	external invertase, beta-fructofuranosidase Inv1	SPCC191.11	external invertase, beta-fructofuranosidase Inv1
gene-SJAG_03958	2.6466104E-4	1.3791911E-4	up	3.0991504	1.6318728	SJAG_03958	NW_011627861.1	xylose and arabinose reductase	SPAC2F3.05c	xylose and arabinose reductase
gene-SJAG_04582	8.240569E-6	1.100506E-6	up	3.1742382	1.6664103	SJAG_04582	NW_011627862.1	RNase P and RNase MRP subunit Pop100	SPAC25B8.16	RNase P and RNase MRP subunit Pop100
gene-SJAG_01835	1.3830872E-6	5.2968083E-8	up	3.500144	1.8074143	SJAG_01835	NW_011627862.1	cell wall 1,3-beta-glucanosyltransferase Gas2	SPBC29A10.08	cell wall 1,3-beta-glucanosyltransferase Gas2
gene-SJAG_03824	1.1863067E-4	5.126557E-5	up	3.5777361	1.839047	SJAG_03824	NW_011627861.1	cell wall glycoside hydrolase, family 31	SPAC1039.11c	alpha-glucosidase
gene-SJAG_00485	3.4798463E-6	2.75363E-7	up	9.904081	3.3080232	SJAG_00485	NW_011627860.1	alpha amylase	SPAC27E2.01|SPCC11E10.09c	alpha-amylase homolog
gene-SJAG_04789	1.4253095E-6	5.6549595E-8	up	11.361588	3.5060925	SJAG_04789	NW_011627862.1	meu7, alpha-amylase homolog Aah4	SPBC16A3.13	alpha-amylase homolog Aah4
gene-SJAG_01017	7.556583E-7	8.675044E-9	up	11.52094	3.5261865	SJAG_01017	NW_011627860.1	cell wall and ascospore endo-1,3-beta-glucanase Eng2	SPAC23D3.10c	cell wall and ascospore endo-1,3-beta-glucanase Eng2
gene-SJAG_01029	1.8841866E-6	9.28507E-8	up	12.273413	3.6174645	SJAG_01029	NW_011627860.1	alpha-amylase homolog Aah2	SPAC23D3.14c	alpha-amylase homolog Aah2
gene-SJAG_02435	1.5950677E-7	5.8858585E-10	up	16.365	4.0325418	SJAG_02435	NW_011627860.1	alpha-amylase homolog Mde5	SPAC25H1.09	alpha-amylase homolog Mde5
gene-SJAG_02076	5.810399E-7	5.7174896E-9	up	42.61196	5.4131866	SJAG_02076	NW_011627862.1	meu17, glucan-alpha-1,4-glucosidase	SPBC14C8.05c	glucan-alpha-1,4-glucosidase
gene-SJAG_02446	1.2139857E-4	5.3009215E-5	up	4.3034973	2.1055095	SJAG_02446	NW_011627860.1	plasma membrane beta-glucan biosynthesis protein	SPAC23H3.11c	plasma membrane beta-glucan biosynthesis protein
	amino acid metabolic process (GO:0006520)
gene-SJAG_00529	1.0648801E-5	1.6307998E-6	down	-2.875694	-1.5239102	SJAG_00529	NW_011627860.1	folylpolyglutamate synthase Fol3	SPAC227.09	folylpolyglutamate synthase Fol3
gene-SJAG_04054	5.037625E-5	1.6356273E-5	down	-2.9609544	-1.5660622	SJAG_04054	NW_011627861.1	glutamate synthase (GOGAT) Glt1	SPAPB1E7.07	glutamate synthase (GOGAT) Glt1
gene-SJAG_00234	8.4610765E-5	3.2921533E-5	down	-3.0765045	-1.6212921	SJAG_00234	NW_011627860.1	aspartate semialdehyde dehydrogenase Hom2	SPAC328.03	aspartate semialdehyde dehydrogenase Hom2
gene-SJAG_01455	3.7436513E-4	2.084411E-4	down	-3.414611	-1.7717212	SJAG_01455	NW_011627862.1	anthranilate synthase component II, multifunctional enzyme Trp1	SPBC1539.09c	anthranilate synthase component II, multifunctional enzyme Trp1
gene-SJAG_05007	1.3031977E-6	4.3279627E-8	down	-3.6206808	-1.856261	SJAG_05007	NW_011627861.1	trp2, tryptophan synthase	SPAC19A8.15	tryptophan synthase
gene-SJAG_02388	4.3518885E-6	3.9968143E-7	down	-3.6274147	-1.8589417	SJAG_02388	NW_011627860.1	saccharopine dehydrogenase Lys3	SPAC227.18	saccharopine dehydrogenase Lys3
gene-SJAG_04634	1.1068335E-6	2.73624E-8	down	-3.7079837	-1.8906349	SJAG_04634	NW_011627862.1	GMP synthase [glutamine-hydrolyzing] Gua2	SPAP7G5.02c	GMP synthase [glutamine-hydrolyzing] Gua2
gene-SJAG_03224	1.0450062E-6	1.8457404E-8	down	-4.430201	-2.1473722	SJAG_03224	NW_011627861.1	folylpolyglutamate synthase Met7	SPBC1709.17	folylpolyglutamate synthase Met7
gene-SJAG_00432	6.97361E-7	7.719863E-9	down	-5.260656	-2.3952427	SJAG_00432	NW_011627860.1	threonine synthase	SPAC9E9.06c	threonine synthase
gene-SJAG_06635	1.8841866E-6	9.47316E-8	down	-5.469101	-2.4513037	SJAG_06635	NW_011627862.1	acetolactate synthase regulatory subunit Ilv6	SPBC14C8.04	acetolactate synthase regulatory subunit Ilv6
gene-SJAG_00224	1.8841866E-6	9.6501424E-8	down	-5.761943	-2.5265553	SJAG_00224	NW_011627860.1	phospho-2-dehydro-3-deoxyheptonate aldolase	SPAP8A3.07c	phospho-2-dehydro-3-deoxyheptonate aldolase
gene-SJAG_03152	1.3704664E-5	2.3471007E-6	up	3.4525862	1.7876774	SJAG_03152	NW_011627861.1	hom6, homoserine dehydrogenase Hom6	SPBC776.03	homoserine dehydrogenase Hom6
gene-SJAG_03692	8.497965E-6	1.1787586E-6	up	3.7832062	1.9196094	SJAG_03692	NW_011627861.1	mug160, Armadillo repeat protein, human ATXN10 ortholog	SPCC584.14	Armadillo repeat protein, human ATXN10 ortholog
gene-SJAG_03505	3.1607979E-6	2.2549358E-7	up	5.3574147	2.421537	SJAG_03505	NW_011627861.1	mitochondrial proline metabolism regulator	SPBC27B12.07	mitochondrial proline metabolism regulator
gene-SJAG_03457	2.885631E-6	1.948962E-7	up	3.289639	1.7179292	SJAG_03457	NW_011627861.1	glutamate 5-kinase Pro2	SPAC17H9.13c	glutamate 5-kinase Pro2
	vitamin metabolic process (GO:0006766)
gene-SJAG_05200	7.2106855E-6	9.04519E-7	up	3.343718	1.7414532	SJAG_05200	NW_011627860.1	3-methyl-2-oxobutanoatehydroxymethyltransferase Ecm31	SPAC5H10.09c	3-methyl-2-oxobutanoatehydroxymethyltransferase Ecm31
	nucleobase-containing small molecule metabolic process (GO:0055086)
gene-SJAG_01814	3.7549333E-5	1.0735489E-5	down	-2.9323914	-1.5520777	SJAG_01814	NW_011627862.1	ade5, phosphoribosylglycinamide formyltransferase	SPCC569.08c	phosphoribosylglycinamide formyltransferase, ade5
gene-SJAG_05029	6.228247E-5	2.2190841E-5	down	-2.9539788	-1.5626594	SJAG_05029	NW_011627861.1	pseudouridine-5'-phosphatase Pud1	SPAC4C5.01	pseudouridine-5'-phosphatase Pud1
gene-SJAG_02364	1.6689435E-5	3.2075116E-6	down	-3.1380472	-1.649867	SJAG_02364	NW_011627860.1	phosphoribosylamidoimidazolesuccinocarboxamide synthase, SAICAR synthetase, Ade7	SPBC409.10	phosphoribosylamidoimidazolesuccinocarboxamide synthase, SAICAR synthetase, Ade7
gene-SJAG_00106	7.634554E-6	9.828823E-7	down	-3.3024356	-1.7235304	SJAG_00106	NW_011627860.1	C-1-tetrahydrofolatesynthase/methylenetetrahydrof olatedehydrogenase/methylenetetrahydrofolatecyclohydrolase/ formyltetrahydrofolatesynthetase Ade9	SPBC2G2.08	C-1-tetrahydrofolatesynthase/methylenetetrahydrof olatedehydrogenase/methylenetetrahydrofolatecyclohydrolase/ formyltetrahydrofolatesynthetase Ade9
gene-SJAG_03811	0.03472608	0.030910341	down	-3.3394017	-1.7395897	SJAG_03811	NW_011627861.1	ribose-phosphate pyrophosphokinase	SPCC1620.06c	ribose-phosphate pyrophosphokinase
gene-SJAG_04970	9.958296E-6	1.4943569E-6	down	-3.4687467	-1.7944144	SJAG_04970	NW_011627861.1	ribose-phosphate pyrophosphokinase	SPAC4A8.14	ribose-phosphate pyrophosphokinase
gene-SJAG_01298	5.978111E-6	6.568814E-7	down	-4.1362863	-2.048336	SJAG_01298	NW_011627862.1	IMP dehydrogenase Gua1	SPBC2F12.14c	IMP dehydrogenase Gua1
gene-SJAG_02850	4.9667588E-6	4.9676754E-7	down	-5.1057444	-2.3521214	SJAG_02850	NW_011627860.1	adenylosuccinate lyase Ade8	SPBC14F5.09c	adenylosuccinate lyase Ade8
gene-SJAG_02648	0.0011379822	7.633206E-4	down	-5.4839554	-2.455217	SJAG_02648	NW_011627860.1	mannose-6-phosphate isomerase Mpi1	SPBC2G2.16	mannose-6-phosphate isomerase Mpi1
gene-SJAG_00197	3.8898556E-6	3.3491992E-7	down	-5.5177207	-2.4640725	SJAG_00197	NW_011627860.1	mitochondrial dihydroorotate dehydrogenase Ura3	SPAC57A10.12c	mitochondrial dihydroorotate dehydrogenase Ura3
gene-SJAG_05024	8.7768643E-7	1.33146365E-8	down	-5.608465	-2.487606	SJAG_05024	NW_011627861.1	CTP synthase Cts1	SPAC10F6.03c	CTP synthase Cts1
gene-SJAG_04882	1.0392327E-4	4.2949836E-5	down	-6.902341	-2.7870858	SJAG_04882	NW_011627861.1	ribose-phosphate pyrophosphokinase Prs5	SPBC3D6.06c	ribose-phosphate pyrophosphokinase Prs5
gene-SJAG_03140	6.225663E-5	2.2156111E-5	down	-11.6483345	-3.5420518	SJAG_03140	NW_011627861.1	ade1, phosphoribosylamine-glycine ligase/phosphoribosylformylglycinamidine cyclo-ligase	SPBC405.01	phosphoribosylamine-glycine ligase/phosphoribosylformylglycinamidine cyclo-ligase, ade1
gene-SJAG_05277	1.1393697E-4	4.8536494E-5	up	3.01755	1.5933777	SJAG_05277	NW_011627860.1	cab4, cytidylyltransferase	SPAC1F12.08	cytidylyltransferase, cab4
gene-SJAG_02887	2.8787395E-5	7.128982E-6	up	3.155037	1.6576569	SJAG_02887	NW_011627860.1	nucleoside diphosphate kinase Ndk1	SPAC806.07	nucleoside diphosphate kinase Ndk1
gene-SJAG_02582	1.0450062E-6	2.023833E-8	up	4.3355937	2.1162295	SJAG_02582	NW_011627860.1	5'-nucleotidase, human NT5E family	SPAC17G6.03	5'-nucleotidase, human NT5E family
gene-SJAG_04665	1.1909034E-6	3.1249616E-8	up	6.5620055	2.7141368	SJAG_04665	NW_011627862.1	ribonucleoside reductase large subunit Cdc22	SPAC1F7.05	ribonucleoside reductase large subunit Cdc22
	lipid metabolic process (GO:0006629)
gene-SJAG_03972	3.5605848E-5	9.92701E-6	down	-3.3365245	-1.7383461	SJAG_03972	NW_011627861.1	mitochondrial [acyl-carrier protein] S-malonyltransferase Mct1	SPAC11G7.05c	mitochondrial [acyl-carrier protein] S-malonyltransferase Mct1
gene-SJAG_02487	4.700455E-4	2.7308505E-4	up	3.262898	1.7061539	SJAG_02487	NW_011627860.1	triacylglycerol lipase ptl1	SPCC1450.16c	triacylglycerol lipase ptl1
gene-SJAG_01227	4.31676E-6	3.9468534E-7	up	3.3107963	1.7271782	SJAG_01227	NW_011627862.1	glycosylceramide biosynthesis protein Cwh43	SPAC589.12	glycosylceramide biosynthesis protein Cwh43
gene-SJAG_06603	1.485695E-4	6.810197E-5	up	3.343802	1.7414894	SJAG_06603	NW_011627861.1	para-hydroxybenzoate--polyprenyltransferase Ppt1	SPAC56F8.04c	para-hydroxybenzoate--polyprenyltransferase Ppt1
gene-SJAG_00261	4.132714E-5	1.2471003E-5	up	3.4931414	1.804525	SJAG_00261	NW_011627860.1	Arv1-like family protein Arv1	SPAPB1A10.15	Arv1-like family protein Arv1
gene-SJAG_03115	2.5186464E-5	5.948095E-6	up	3.5053637	1.8095641	SJAG_03115	NW_011627861.1	gpi14, pig-M, glycosylphosphatidylinositol-mannosyltransferase I complex subunit pig-M	SPBC13E7.05	pig-M, glycosylphosphatidylinositol-mannosyltransferase I complex subunit pig-M
gene-SJAG_00453	1.1273279E-5	1.7748828E-6	up	3.5330565	1.8209168	SJAG_00453	NW_011627860.1	Erg28 protein	SPBC337.09	Erg28 protein
gene-SJAG_02089	2.5735487E-6	1.624955E-7	up	3.6463127	1.8664383	SJAG_02089	NW_011627862.1	triacylglycerol lipase ptl3	SPAC1A6.05c	triacylglycerol lipase ptl3
gene-SJAG_00519	3.2657383E-5	8.6095515E-6	up	3.7178895	1.8944839	SJAG_00519	NW_011627860.1	mpo1, ER membrane fatty acid alpha-oxygenase Mpo1/glucosamine-phosphate N-acetyltransferase Gna1, tandem fusion B6JVV3 protein coding gene	SPAC16E8.02	ER membrane fatty acid alpha-oxygenase Mpo1
gene-SJAG_02543	5.157335E-5	1.6999018E-5	up	3.7586944	1.9102316	SJAG_02543	NW_011627860.1	mitochondrial acylglycerol lipase Mgl1	SPCC5E4.05c	mitochondrial acylglycerol lipase Mgl1
gene-SJAG_03204	2.0093741E-7	8.238516E-10	up	3.77593	1.916832	SJAG_03204	NW_011627861.1	phospholipase Plb2	SPAC1786.02	phospholipase Plb2
gene-SJAG_01416	0.0020471986	0.0014948999	up	3.7965336	1.9246827	SJAG_01416	NW_011627862.1	gpi12, pig-L, N-acetylglucosaminylphosphatidyl inositoldeacetylase	SPAPB2B4.01c	pig-L, N-acetylglucosaminylphosphatidyl inositoldeacetylase, gpi12
gene-SJAG_03162	1.5226908E-6	6.180664E-8	up	4.0525074	2.0188148	SJAG_03162	NW_011627861.1	phospholipid-diacylglycerol acyltransferase Plh1/Lro1	SPBC776.14	phospholipid-diacylglycerol acyltransferase Plh1/Lro1
gene-SJAG_04337	1.293395E-6	4.1523762E-8	up	4.5288877	2.1791568	SJAG_04337	NW_011627861.1	membrane bound O-acyltransferase, MBOAT Gup1	SPAC24H6.01c	membrane bound O-acyltransferase, MBOAT Gup1
gene-SJAG_01570	7.8702993E-7	1.0003251E-8	up	6.2178907	2.6364253	SJAG_01570	NW_011627862.1	GPI inositol deacylase Bst1	SPAC824.02	GPI inositol deacylase Bst1
	tetrapyrrole metabolic process (GO:0033013)
gene-SJAG_01841	3.499658E-6	2.8123534E-7	up	3.4345944	1.7801397	SJAG_01841	NW_011627862.1	ferrochelatase Hem15	SPCC320.09	ferrochelatase Hem15
gene-SJAG_00366	8.169319E-6	1.0735492E-6	up	3.4471486	1.7854035	SJAG_00366	NW_011627860.1	NADP binding superfamily, implicated in heme catabolism	SPBC216.03	NADP binding superfamily, implicated in heme catabolism
gene-SJAG_00068	0.00417014	0.0032314735	up	2.9678326	1.5694097	SJAG_00068	NW_011627860.1	gwt1, pig-W	SPAC144.10c	pig-W
	transmembrane transport (GO:0055085)
gene-SJAG_04588	6.5702035E-5	2.3786346E-5	down	-2.8315775	-1.501606	SJAG_04588	NW_011627862.1	mitochondrial carrier, serine Fsf1	SPAC17G6.15c	mitochondrial carrier, serine Fsf1
gene-SJAG_02962	0.022072552	0.019149454	down	-2.8389196	-1.505342	SJAG_02962	NW_011627861.1	MFS transporter superfamily	SPAC17A2.01	plasma membrane high-affinity import carrier for pyridoxine, pyridoxal, and pyridoxamine Bsu1
gene-SJAG_02062	1.0450062E-6	1.7334203E-8	down	-8.326612	-3.0577297	SJAG_02062	NW_011627862.1	amino acid transmembrane transporter	SPBC15C4.04c	amino acid transmembrane transporter
gene-SJAG_03777	4.1639343E-8	8.536151E-11	down	-1676.4226	-10.71117	SJAG_03777	NW_011627861.1	plasma membrane guanine and adenine transmembrane transporter	SPBC887.17	plasma membrane guanine and adenine transmembrane transporter
gene-SJAG_04675	5.1960487E-5	1.7207105E-5	up	2.8722363	1.5221744	SJAG_04675	NW_011627862.1	plasma membrane iron transmembrane transporter Fip1	SPAC1F7.07c	plasma membrane iron transmembrane transporter Fip1
gene-SJAG_02537	1.2648874E-4	5.582979E-5	up	2.9728851	1.5718637	SJAG_02537	NW_011627860.1	major facilitator family transmembrane transporter Mug111	SPCC31H12.06	major facilitator family transmembrane transporter Mug111
gene-SJAG_03644	2.7678429E-5	6.7181754E-6	up	3.096283	1.6305373	SJAG_03644	NW_011627861.1	MFS transporter superfamily	SPBC1271.09	plasma membrane glycerophosphodiester transmembrane transporter, tgp1
gene-SJAG_00760	5.85567E-6	6.4102665E-7	up	3.2383947	1.6952789	SJAG_00760	NW_011627860.1	mitochondrial carrier, guanine nucleotide Ggc1	SPCC1682.09c	mitochondrial carrier, guanine nucleotide Ggc1
gene-SJAG_02727	7.2106855E-6	9.0466165E-7	up	3.3145936	1.728832	SJAG_02727	NW_011627860.1	trp663, plasma membrane TRP-like ion channel	SPCC663.14c	plasma membrane TRP-like ion channel, trp663
gene-SJAG_01096	4.4108505E-4	2.537279E-4	up	3.4738257	1.7965254	SJAG_01096	NW_011627860.1	amino acid/polyamine transporter (predicted)	SPAC1039.01|SPCC74.04	amino acid transmembrane transporter
gene-SJAG_05325	1.2187454E-6	3.297958E-8	up	3.539011	1.8233463	SJAG_05325	NW_011627861.1	MFS transporter superfamily	SPBC1271.09?	plasma membrane glycerophosphodiester transmembrane transporter
gene-SJAG_02877	3.7770283E-6	3.097194E-7	up	3.9565606	1.9842469	SJAG_02877	NW_011627860.1	plasma membrane stretch-activated calcium ion channel Yam8	SPAC1F5.08c	plasma membrane stretch-activated calcium ion channel Yam8
gene-SJAG_02968	1.5226908E-6	6.1594505E-8	up	5.5626225	2.4757652	SJAG_02968	NW_011627861.1	fet4, plasma membrane iron/zinc ion transmembrane transporter	SPBP26C9.03c	plasma membrane iron/zinc ion transmembrane transporter, fet4
gene-SJAG_04068	3.3345255E-5	8.938259E-6	up	5.6015406	2.4858236	SJAG_04068	NW_011627861.1	plasma membrane sugar transporter family	SPBC4B4.08.1?	ght2?
gene-SJAG_04920	1.2908941E-6	4.0224663E-8	up	18.013845	4.1710343	SJAG_04920	NW_011627861.1	gluconate transmembrane transporter inducer Gti1	SPAC1751.01c	gluconate transmembrane transporter inducer Gti1
	vesicle-mediated transport (GO:0016192)
gene-SJAG_01279	1.4342402E-5	2.505069E-6	down	-3.3146963	-1.7288767	SJAG_01279	NW_011627862.1	mpd2, GYF domain protein	SPAC4F10.13c	GYF domain protein, mpd2
gene-SJAG_02707	8.613262E-7	1.2713302E-8	down	-3.3192894	-1.7308744	SJAG_02707	NW_011627860.1	meiotic eisosome BAR domain protein Pil2	SPAC3C7.02c	meiotic eisosome BAR domain protein Pil2
gene-SJAG_02063	1.6569487E-5	3.1011768E-6	down	-3.3346674	-1.7375429	SJAG_02063	NW_011627862.1	Rab geranylgeranyltransferase escort protein Mrs6	SPBC15C4.03	Rab geranylgeranyltransferase escort protein Mrs6
gene-SJAG_05296	5.420149E-6	5.755714E-7	up	2.9201035	1.5460196	SJAG_05296	NW_011627861.1	UBA/TPR/DNAJ domain protein Ucp7	SPAC17A5.12	UBA/TPR/DNAJ domain protein Ucp7
gene-SJAG_05344	1.4922465E-5	2.6798032E-6	up	2.9571884	1.5642262	SJAG_05344	NW_011627861.1	zinc finger, Sec23/Sec24-type	?
gene-SJAG_00525	2.9914698E-5	7.5675966E-6	up	2.9746678	1.5727285	SJAG_00525	NW_011627860.1	Rab GTPase binding Yip5	SPAC227.06	Rab GTPase binding Yip5
	nucleocytoplasmic transport (GO:0006913)
gene-SJAG_01339	1.5084793E-5	2.7213239E-6	down	-2.8509836	-1.5114597	SJAG_01339	NW_011627862.1	GTP binding protein, HSR1-related	SPAC3F10.16c	GTP binding protein, HSR1-related
gene-SJAG_04480	1.2096794E-5	1.9739746E-6	down	-3.0185657	-1.5938631	SJAG_04480	NW_011627862.1	cytoplasmic ATP-dependent RNA helicase Dbp5	SPBC12C2.06	cytoplasmic ATP-dependent RNA helicase Dbp5
gene-SJAG_01618	3.5446756E-5	9.780921E-6	down	-3.3544686	-1.7460842	SJAG_01618	NW_011627862.1	protein kinase, RIO family Rio2	SPBC1703.05	protein kinase, RIO family Rio2
gene-SJAG_01391	1.2432901E-6	3.415352E-8	down	-3.5524771	-1.8288254	SJAG_01391	NW_011627862.1	ribosome export GTPase Nog2	SPAC6F6.03c	ribosome export GTPase Nog2
gene-SJAG_04536	1.0450062E-6	1.988715E-8	up	4.8471127	2.2771256	SJAG_04536	NW_011627862.1	THO complex subunit Tho5	SPBC577.04	THO complex subunit Tho5
	ribosome biogenesis (GO:0042254)
gene-SJAG_01877	1.3830872E-6	5.1874185E-8	down	-2.8545756	-1.5132762	SJAG_01877	NW_011627862.1	rRNA/tRNA cytidine N-acetyltransferase nat10	SPAC20G8.09c	nat10, rRNA/tRNA cytidine N-acetyltransferase
gene-SJAG_03583	2.3816808E-6	1.4787562E-7	down	-2.8811963	-1.526668	SJAG_03583	NW_011627861.1	ribosome small subunit biogenesis protein Sgd1	SPAC24C9.11	ribosome small subunit biogenesis protein Sgd1
SJAG_01548	2.6421004E-4	1.3746721E-4	down	-2.9402187	-1.5559235	SJAG_01548	NW_011627862.1	rps14a, 40S ribosomal protein S14	SPAC3H5.05c|SPBC18H10.13	40S ribosomal protein S14
gene-SJAG_03548	5.0597564E-6	5.165557E-7	down	-3.011743	-1.5905987	SJAG_03548	NW_011627861.1	type I ribosomal protein arginine N-methyltransferase Rmt3	SPBC8D2.10c	type I ribosomal protein arginine N-methyltransferase Rmt3
gene-SJAG_00344	3.8008031E-6	3.16344E-7	down	-3.028461	-1.5985848	SJAG_00344	NW_011627860.1	ribosome biogenesis protein Tsr1	SPAC23H4.15	ribosome biogenesis protein Tsr1
gene-SJAG_02094	3.879393E-6	3.2924737E-7	down	-3.1282156	-1.6453398	SJAG_02094	NW_011627862.1	WD repeat protein, human WDR55 family, involved in ribosome biogenesis	SPAC1A6.02	WD repeat protein, human WDR55 family, involved in ribosome biogenesis
gene-SJAG_01839	0.0011015391	7.3752087E-4	down	-3.24783	-1.699476	SJAG_01839	NW_011627862.1	RNA-binding ribosome biogenesis protein Nip7	SPCC320.11c	RNA-binding ribosome biogenesis protein Nip7
gene-SJAG_03466	2.6813857E-5	6.420374E-6	down	-3.2504184	-1.7006254	SJAG_03466	NW_011627861.1	mRNA turnover and ribosome assembly protein Mrt4	SPBC11G11.03	mRNA turnover and ribosome assembly protein Mrt4
gene-SJAG_02417	3.1657617E-6	2.2714568E-7	down	-3.2510667	-1.7009131	SJAG_02417	NW_011627860.1	rRNA (cytosine-C5-)-methyltransferase activity Nop2	SPBP8B7.20c	rRNA (cytosine-C5-)-methyltransferase activity Nop2
gene-SJAG_02250	2.1538322E-6	1.2274812E-7	down	-3.334136	-1.7373129	SJAG_02250	NW_011627860.1	pumilio family RNA-binding protein Nop9	SPAC6G9.02c	pumilio family RNA-binding protein Nop9
gene-SJAG_03569	3.5755772E-6	2.8880225E-7	down	-3.3540747	-1.7459148	SJAG_03569	NW_011627861.1	U3 snoRNP-associated protein Sof1	SPBC1A4.07c	U3 snoRNP-associated protein Sof1
gene-SJAG_03846	5.8134406E-6	6.316366E-7	down	-3.4731588	-1.7962483	SJAG_03846	NW_011627861.1	GTP binding protein Bms1	SPBC31E1.06	GTP binding protein Bms1
gene-SJAG_02530	4.5006942E-5	1.4024304E-5	down	-3.5242984	-1.8173361	SJAG_02530	NW_011627860.1	U3 snoRNP-associated protein Rrp5	SPCC1183.07	U3 snoRNP-associated protein Rrp5
gene-SJAG_01811	7.464931E-6	9.579842E-7	down	-3.5257874	-1.8179455	SJAG_01811	NW_011627862.1	ribosome biogenesis protein Nsa2	SPCP1E11.08	ribosome biogenesis protein Nsa2
gene-SJAG_01420	4.038336E-6	3.526714E-7	down	-3.6182458	-1.8552904	SJAG_01420	NW_011627862.1	U3 snoRNP-associated protein Cic1/Utp30 family	SPAC8F11.04	U3 snoRNP-associated protein Cic1/Utp30 family
gene-SJAG_01323	9.872327E-6	1.469313E-6	down	-3.7820632	-1.9191735	SJAG_01323	NW_011627862.1	rRNA processing protein Rrp12	SPAPB8E5.07c	rRNA processing protein Rrp12
gene-SJAG_00943	1.4267849E-4	6.493363E-5	down	-3.797103	-1.9248991	SJAG_00943	NW_011627860.1	fib1, fibrillarin, rRNA and histone methyltransferase	SPBC2D10.10c	fibrillarin, rRNA and histone methyltransferase
gene-SJAG_01234	6.245159E-5	2.2302309E-5	down	-3.8037527	-1.9274234	SJAG_01234	NW_011627862.1	box H/ACA snoRNP complex subunit Gar1	SPBC20F10.01	box H/ACA snoRNP complex subunit Gar1
gene-SJAG_00932	1.1310938E-5	1.7947245E-6	down	-3.8976648	-1.96261	SJAG_00932	NW_011627860.1	pre-60S shuttling factor Alb1	SPBC2D10.19c	pre-60S shuttling factor Alb1
gene-SJAG_01275	2.885631E-6	1.9529634E-7	down	-4.032198	-2.0115664	SJAG_01275	NW_011627862.1	ribosome biogenesis protein Noc1	SPAC4F10.09c	ribosome biogenesis protein Noc1
gene-SJAG_00271	6.8770187E-6	8.289641E-7	down	-4.032479	-2.011667	SJAG_00271	NW_011627860.1	ribosome assembly factor, WD repeat protein Nsa1/Wdr74	SPBC83.15	ribosome assembly factor, WD repeat protein Nsa1/Wdr74
gene-SJAG_03882	8.2238654E-7	1.1702976E-8	down	-4.0447536	-2.0160518	SJAG_03882	NW_011627861.1	ribosome export adaptor Nmd3	SPAC16C9.03	ribosome export adaptor Nmd3
gene-SJAG_01122	2.2920256E-6	1.3720202E-7	down	-4.0574574	-2.020576	SJAG_01122	NW_011627862.1	assembly chaperone for ribosomal protein Rpl3, WD repeat protein Rrb1	SPBC1711.07	assembly chaperone for ribosomal protein Rpl3, WD repeat protein Rrb1
gene-SJAG_00882	1.0450062E-6	1.8207722E-8	down	-4.364555	-2.1258345	SJAG_00882	NW_011627860.1	pescadillo-family BRCT domain protein Ppp1	SPBC19F5.05c	pescadillo-family BRCT domain protein Ppp1
gene-SJAG_02758	3.2917603E-6	2.409177E-7	down	-4.5183992	-2.1758118	SJAG_02758	NW_011627860.1	ribosome biogenesis protein, G-patch domain, PINX1 family Pxr1	SPAC890.05	ribosome biogenesis protein, G-patch domain, PINX1 family Pxr1
gene-SJAG_03094	1.1068335E-6	2.6355787E-8	down	-4.622205	-2.2085812	SJAG_03094	NW_011627861.1	zuo1, ribosome-associated chaperone, zuotin	SPBC1778.01c	ribosome-associated chaperone, zuotin
gene-SJAG_01169	2.2522257E-5	5.013739E-6	down	-4.6387224	-2.2137275	SJAG_01169	NW_011627862.1	ribosome biogenesis RNA-binding protein Mrd1	SPBP22H7.02c	ribosome biogenesis RNA-binding protein Mrd1
gene-SJAG_02821	4.0669565E-6	3.5850582E-7	down	-4.7379546	-2.2442644	SJAG_02821	NW_011627860.1	18S rRNA dimethylase Cdh1	SPBC336.02	18S rRNA dimethylase Cdh1
gene-SJAG_03897	1.0450062E-6	2.2330148E-8	down	-4.8185673	-2.2686043	SJAG_03897	NW_011627861.1	ATP-dependent RNA helicase Prh1	SPAC2G11.11c	ATP-dependent RNA helicase Prh1
gene-SJAG_03872	6.6200605E-6	7.8713305E-7	down	-5.2377353	-2.3889432	SJAG_03872	NW_011627861.1	KH domain RNA-binding protein Pno1	SPAC2C4.11c	KH domain RNA-binding protein Pno1
gene-SJAG_04339	2.1894053E-5	4.8473917E-6	down	-5.8169107	-2.5402532	SJAG_04339	NW_011627861.1	ribosome biogenesis protein Slx9	SPAPB21F2.03	ribosome biogenesis protein Slx9
gene-SJAG_00744	3.0058743E-6	2.1034279E-7	down	-6.1034203	-2.609618	SJAG_00744	NW_011627860.1	U3 snoRNP protein Nop58	SPAC23G3.06	U3 snoRNP protein Nop58
gene-SJAG_01510	4.800586E-7	4.0184687E-9	down	-6.6855297	-2.741042	SJAG_01510	NW_011627862.1	heat shock protein Ssz1	SPAC57A7.12	heat shock protein Ssz1
gene-SJAG_04940	6.07653E-9	9.965609E-12	down	-6.73417	-2.7515001	SJAG_04940	NW_011627861.1	ribosome export GTP binding protein Nog1	SPBC651.01c	ribosome export GTP binding protein Nog1
gene-SJAG_16455	3.343021E-6	2.5314392E-7	down	-7.7222877	-2.9490283	SJAG_16455	NW_011627861.1	TRAMP complex ATP-dependent RNA helicase subunit Mtr4	SPAC6F12.16c	TRAMP complex ATP-dependent RNA helicase subunit Mtr4
gene-SJAG_04081	4.0669565E-6	3.580449E-7	down	-8.681587	-3.1179588	SJAG_04081	NW_011627861.1	ATP-dependent RNA helicase Dbp3	SPBC17D1.06	ATP-dependent RNA helicase Dbp3
gene-SJAG_05679	2.2154188E-4	1.1090719E-4	up	4.049353	2.0176914	SJAG_05679	NW_011627862.1	ribosome assembly protein Rsa1	SPBC16C6.03c	ribosome assembly protein Rsa1
gene-SJAG_03252	5.6559313E-4	3.3856742E-4	up	7.0802784	2.823806	SJAG_03252	NW_011627861.1	U3 snoRNP-associated protein Imp4	SPAC19A8.07c	U3 snoRNP-associated protein Imp4
	generation of precursor metabolites and energy (GO:0006091)
gene-SJAG_01501	2.4922118E-5	5.859275E-6	down	-6.053461	-2.5977602	SJAG_01501	NW_011627862.1	nuclear/mitochondrial metal-dependent protein hydrolase, human MYG1 ortholog	SPAC694.04c	nuclear/mitochondrial metal-dependent protein hydrolase, human MYG1 ortholog
	DNA-templated transcription (GO:0006351)
gene-SJAG_03578	3.552656E-5	9.846639E-6	down	-2.8576307	-1.5148195	SJAG_03578	NW_011627861.1	DNA-directed RNA polymerase I complex subunit Rpa2	SPBP23A10.07	DNA-directed RNA polymerase I complex subunit Rpa2
gene-SJAG_02756	1.3408787E-5	2.2540396E-6	down	-3.0189388	-1.5940415	SJAG_02756	NW_011627860.1	type I protein arginine N-methyltransferase Rmt1	SPAC890.07c	type I protein arginine N-methyltransferase Rmt1
gene-SJAG_00637	1.6510485E-5	3.0800618E-6	down	-3.0316324	-1.6000948	SJAG_00637	NW_011627860.1	DNA-directed RNA polymerase III complex subunit Rpc2	SPAC4G9.08c	DNA-directed RNA polymerase III complex subunit Rpc2
gene-SJAG_04934	3.69302E-4	2.0531919E-4	down	-3.039471	-1.6038202	SJAG_04934	NW_011627861.1	DNA-directed RNA polymerase III complex large subunit Rpc1	SPBC651.08c	DNA-directed RNA polymerase III complex large subunit Rpc1
gene-SJAG_00731	5.8604473E-5	2.0303723E-5	down	-3.052006	-1.6097578	SJAG_00731	NW_011627860.1	DNA-directed RNA polymerase I and III subunit Rpc19	SPAC1687.01	DNA-directed RNA polymerase I and III subunit Rpc19
gene-SJAG_01444	8.264251E-6	1.1181643E-6	down	-3.0909238	-1.628038	SJAG_01444	NW_011627862.1	DNA-directed RNA polymerase I and III subunit Rpc40	SPBC1289.07c	DNA-directed RNA polymerase I and III subunit Rpc40
gene-SJAG_03181	1.0450062E-6	2.1220286E-8	down	-3.126264	-1.6444396	SJAG_03181	NW_011627861.1	DNA-directed RNA polymerase III complex subunit Rpc34	SPCC290.02	DNA-directed RNA polymerase III complex subunit Rpc34
gene-SJAG_02956	6.0288257E-6	6.6560233E-7	down	-3.6061373	-1.8504543	SJAG_02956	NW_011627861.1	DNA-binding transcription factor, zf-fungal binuclear cluster type (predicted)	SPAC3H8.08c	DNA-binding transcription factor
gene-SJAG_04766	8.240569E-6	1.097796E-6	down	-4.990955	-2.319316	SJAG_04766	NW_011627862.1	RNA polymerase I upstream activation factor complex subunit Rrn5	SPAC29A4.10	RNA polymerase I upstream activation factor complex subunit Rrn5
gene-SJAG_01016	4.140472E-9	4.2272683E-12	down	-814.56696	-9.669889	SJAG_01016	NW_011627860.1	SWI/SNF and RSC complex subunit Arp42	SPAC23D3.09	SWI/SNF and RSC complex subunit Arp42
gene-SJAG_00124	1.0575638E-4	4.384689E-5	up	4.3958488	2.1361418	SJAG_00124	NW_011627860.1	NRG1-like transcriptional repressor, zinc finger C2H2-type B6JXI3 protein coding gene	NONE
gene-SJAG_03183	3.3941153E-5	9.198484E-6	up	5.751222	2.5238686	SJAG_03183	NW_011627861.1	DNA-binding transcription factor for histones, zf-GATA-type Ams2	SPCC290.04	DNA-binding transcription factor for histones, zf-GATA-type Ams2
gene-SJAG_00987	1.3830872E-6	5.2738436E-8	up	7.1838813	2.8447635	SJAG_00987	NW_011627860.1	MBF transcription factor complex subunit Res2	SPAC22F3.09c	MBF transcription factor complex subunit Res2
gene-SJAG_04512	3.3345255E-5	8.960953E-6	up	8.247856	3.0440192	SJAG_04512	NW_011627862.1	chromatin binding FHA domain protein Tos4	SPAP14E8.02	chromatin binding FHA domain protein Tos4
gene-SJAG_01113	8.169319E-6	1.072523E-6	up	9.850802	3.3002412	SJAG_01113	NW_011627862.1	mating-type transcription factor (Pc-like)	SPMTR.01	silenced P-specific trancription factor Pc
	regulation of DNA-templated transcription (GO:0006355)
gene-SJAG_01764	1.6569487E-5	3.1211446E-6	down	-3.1915784	-1.67427	SJAG_01764	NW_011627862.1	U3 snoRNP-associated WD repeat protein Nan1/Utp17	SPAC1B3.13	U3 snoRNP-associated WD repeat protein Nan1/Utp17
gene-SJAG_03599	1.3561187E-6	4.6831104E-8	down	-218.1013	-7.7688546	SJAG_03599	NW_011627861.1	SAGA complex deubiquitinating submodule subunit Sgf11	SPAC57A10.14	SAGA complex deubiquitinating submodule subunit Sgf11
gene-SJAG_05208	0.0012783548	8.737259E-4	up	2.8630502	1.517553	SJAG_05208	NW_011627860.1	splicing factor 3B	SPBC211.05	splicing factor 3B
gene-SJAG_05234	8.213045E-7	1.0775623E-8	up	3.3759842	1.7553082	SJAG_05234	NW_011627862.1	DNA-binding transcription factor, zf-fungal binuclear cluster type (predicted)	?
gene-SJAG_04009	4.0562026E-4	2.2983486E-4	up	5.6325874	2.4937978	SJAG_04009	NW_011627861.1	DNA-binding transcription factor Ste11	SPBC32C12.02	DNA-binding transcription factor Ste11
gene-SJAG_00979	1.3830872E-6	5.3304714E-8	up	10.964734	3.454799	SJAG_00979	NW_011627860.1	DNA-binding transcription factor Atf31	SPAC22F3.02	DNA-binding transcription factor Atf31
gene-SJAG_05153	3.5587833E-5	9.891132E-6	up	11.04225	3.4649622	SJAG_05153	NW_011627862.1	mating-type transcription factor (Mc-like)	SPBC1711.02|SPBC23G7.09	mating type M-specific HMG-box DNA-binding transcription factor Mc at silenced MAT3 locus
	signaling (GO:0023052)
gene-SJAG_04266	3.6799196E-5	1.0380421E-5	down	-2.860371	-1.5162023	SJAG_04266	NW_011627861.1	heterotrimeric G protein beta (WD repeat) subunit Gnr1	SPCC1020.09	heterotrimeric G protein beta (WD repeat) subunit Gnr1
gene-SJAG_00167	1.396298E-5	2.4101741E-6	down	-3.034507	-1.6014621	SJAG_00167	NW_011627860.1	Toc1, Tor complex Tor2 interacting protein 1	SPBP18G5.03	Tor complex Tor2 interacting protein 1
gene-SJAG_02854	0.032910228	0.029172577	down	-3.097065	-1.6309016	SJAG_02854	NW_011627860.1	serine/threonine protein phosphatase with TPR repeat	SPBC3F6.01c	serine/threonine protein phosphatase with TPR repeat
gene-SJAG_03405	5.0865883E-6	5.2346604E-7	down	-3.6537423	-1.8693749	SJAG_03405	NW_011627861.1	zf-FYVE type zinc finger protein and glutamine sensor Pib2	SPBC9B6.03	zf-FYVE type zinc finger protein and glutamine sensor Pib2
gene-SJAG_01906	0.0014179999	9.843146E-4	down	-4.216191	-2.0759401	SJAG_01906	NW_011627862.1	serine/threonine protein phosphatase (Nem1-Spo7 complex) catalytic subunit Nem1	SPBC3B8.10c	serine/threonine protein phosphatase (Nem1-Spo7 complex) catalytic subunit Nem1
gene-SJAG_02231	2.885631E-6	1.9758113E-7	down	-4.562025	-2.1896744	SJAG_02231	NW_011627860.1	folliculin, BFC/FNIP-Folliculin complex subunit Bhd1	SPBC24C6.08c	folliculin, BFC/FNIP-Folliculin complex subunit Bhd1
gene-SJAG_04987	8.4127294E-8	2.4144775E-10	down	-139.23921	-7.121422	SJAG_04987	NW_011627861.1	HbrB family protein involved in TOR signaling Bit2	SPAC6B12.03c	HbrB family protein involved in TOR signaling Bit2
gene-SJAG_02645	2.885631E-6	1.9384555E-7	up	2.8409605	1.5063788	SJAG_02645	NW_011627860.1	RhoGEF for Cdc42/Rho3/Rho4 (Gef3)	SPBC29A3.17	RhoGEF for Cdc42/Rho3/Rho4 (Gef3)
gene-SJAG_05288	3.3863386E-4	1.8479774E-4	up	2.851866	1.5119061	SJAG_05288	NW_011627861.1	DNA-binding forkhead transcription factor, meiotic Mei4	SPBC32H8.11	DNA-binding forkhead transcription factor, meiotic Mei4
gene-SJAG_04671	4.057008E-5	1.2076211E-5	up	3.2397127	1.6958659	SJAG_04671	NW_011627862.1	claspin, Mrc1	SPAC694.06c	claspin, Mrc1
gene-SJAG_00145	4.1392123E-4	2.3572636E-4	up	3.5056198	1.8096695	SJAG_00145	NW_011627860.1	RNA-binding protein involved in meiosis Mei2	SPAC27D7.03c	RNA-binding protein involved in meiosis Mei2
gene-SJAG_03695	1.6550155E-6	6.9892E-8	up	3.6411774	1.864405	SJAG_03695	NW_011627861.1	Hsk1-Dfp1 kinase complex regulatory subunit Dfp1	SPCC550.13	Hsk1-Dfp1 kinase complex regulatory subunit Dfp1
gene-SJAG_00100	6.288424E-6	7.28158E-7	up	3.8130548	1.9309472	SJAG_00100	NW_011627860.1	meiosis specific cyclin Crs1	SPBC2G2.09c	meiosis specific cyclin Crs1
gene-SJAG_01311	2.138076E-5	4.662105E-6	up	3.8198	1.9334971	SJAG_01311	NW_011627862.1	serine/threonine protein kinase Ran1/Pat1	SPBC19C2.05	serine/threonine protein kinase Ran1/Pat1
gene-SJAG_00975	1.5457921E-5	2.7949748E-6	up	5.784003	2.5320683	SJAG_00975	NW_011627860.1	sxa2, serine carboxypeptidase	SPAC1296.03c	serine carboxypeptidase Sxa2
gene-SJAG_03089	5.8348803E-7	5.9808123E-9	up	6.1520653	2.6210709	SJAG_03089	NW_011627861.1	lam2, Ragulator complex Rag GEF subunit	SPBC1778.05c	Ragulator complex Rag GEF subunit, lam2
gene-SJAG_01978	5.940972E-5	2.075321E-5	up	7.097314	2.8272731	SJAG_01978	NW_011627862.1	pheromone p-factor receptor Mam2	SPAC11H11.04	pheromone p-factor receptor Mam2
gene-SJAG_00781	8.240569E-6	1.1115815E-6	up	15.108663	3.917304	SJAG_00781	NW_011627860.1	P-factor pheromone Map2	SPCC1795.06	P-factor pheromone Map2
gene-SJAG_02074	1.5684383E-6	6.5592744E-8	up	17.61504	4.138736	SJAG_02074	NW_011627862.1	cdc18, MCM loader	SPBC14C8.07c	MCM loader, cdc18
gene-SJAG_03854	5.1174484E-6	5.2874003E-7	up	20.219135	4.3376493	SJAG_03854	NW_011627861.1	M phase inhibitor protein kinase Mik1	SPBC660.14	M phase inhibitor protein kinase Mik1
gene-SJAG_01401	3.8977808E-7	2.2373485E-9	up	21.25897	4.41	SJAG_01401	NW_011627862.1	G1/S-specific B-type cyclin Cig2	SPAPB2B4.03	G1/S-specific B-type cyclin Cig2
gene-SJAG_03438	1.8769754E-6	8.926984E-8	up	21.666084	4.4373665	SJAG_03438	NW_011627861.1	Cds1/Rad53/Chk2 family protein kinase Mek1	SPAC14C4.03	Cds1/Rad53/Chk2 family protein kinase Mek1
gene-SJAG_02878	1.3561187E-6	4.8367024E-8	up	25.43415	4.668695	SJAG_02878	NW_011627860.1	PAK-related kinase Shk2	SPAC1F5.09c	PAK-related kinase Shk2
	chromatin organization (GO:0006325)
gene-SJAG_03905	1.7644126E-6	8.005494E-8	down	-2.8691838	-1.5206404	SJAG_03905	NW_011627861.1	CENP-A amino terminus domain (NTD) isomerase Ani1	SPBC1347.02	CENP-A amino terminus domain (NTD) isomerase Ani1
gene-SJAG_01067	6.975865E-4	4.3216615E-4	down	-3.4154613	-1.7720804	SJAG_01067	NW_011627860.1	mitotic cohesin complex kleisin subunit Rad21	SPCC338.17c	mitotic cohesin complex kleisin subunit Rad21
gene-SJAG_02035	1.813315E-6	8.472674E-8	up	3.382947	1.7582805	SJAG_02035	NW_011627862.1	histone H2A-H2B dimer chaperone Chz1	SPAC4G9.06c	histone H2A-H2B dimer chaperone Chz1
gene-SJAG_01823	3.7686787E-5	1.0816216E-5	up	3.9942153	1.997912	SJAG_01823	NW_011627862.1	DNA polymerase epsilon Dpb3	SPCC16C4.22	DNA polymerase epsilon Dpb3
	membrane (GO:0016020)
gene-SJAG_00138	5.533267E-7	4.9910565E-9	down	-2.9977329	-1.5838718	SJAG_00138	NW_011627860.1	DUF1774 family multi-spanning conserved fungal membrane protein	SPAC637.03	DUF1774 family multi-spanning conserved fungal membrane protein
gene-SJAG_03816	1.6094957E-4	7.555853E-5	down	-3.5834942	-1.841367	SJAG_03816	NW_011627861.1	transmembrane protein GPR107/GPR108-like	?
	plasma membrane (GO:0005886)
gene-SJAG_00372	1.1784446E-4	5.0732546E-5	down	-3.0954387	-1.6301439	SJAG_00372	NW_011627860.1	plasma membrane proteolipid Pmp3	SPBC713.11c	plasma membrane proteolipid Pmp3
gene-SJAG_01086	1.9081155E-5	4.0133796E-6	up	3.439694	1.7822802	SJAG_01086	NW_011627860.1	knh2, conserved fungal cell surface protein, Kre9/Knh1 family	SPCC1322.10	conserved fungal cell surface protein, Kre9/Knh1 family, Knh2
gene-SJAG_02533	0.018785931	0.016197955	up	4.2232924	2.0783682	SJAG_02533	NW_011627860.1	mug73, multispanning 7TM plasma membrane rhodopsin family protein, implicated in signalling	SPCC31H12.02c	multispanning 7TM plasma membrane rhodopsin family protein, implicated in signalling
	membrane organization (GO:0061024)
gene-SJAG_02132	0.0013940114	9.664917E-4	up	3.5475829	1.8268363	SJAG_02132	NW_011627860.1	RTA-like protein	SPAC17G6.02c	RTA1-like protein
gene-SJAG_02351	5.841299E-6	6.370584E-7	up	3.6948967	1.885534	SJAG_02351	NW_011627860.1	meiotic tetraspan protein, claudin Dni2	SPBC4.01	meiotic tetraspan protein, claudin Dni2
gene-SJAG_00810	9.139089E-6	1.3114725E-6	up	11.320657	3.5008857	SJAG_00810	NW_011627860.1	nuclear membrane protein involved in karyogamy Tht1	SPAC13C5.03	nuclear membrane protein involved in karyogamy Tht1
gene-SJAG_00870	1.293395E-6	4.1893482E-8	up	20.345768	4.346657	SJAG_00870	NW_011627860.1	conjugation protein Prm1	SPAP7G5.03	conjugation protein Prm1
	cytoplasmic translation (GO:0002181)
gene-SJAG_04085	1.7390508E-5	3.4224863E-6	down	-3.327799	-1.7345684	SJAG_04085	NW_011627861.1	diphthamide biosynthesis protein Dph2	SPBC17D1.02	diphthamide biosynthesis protein Dph2
gene-SJAG_04130	1.3674231E-6	4.933712E-8	down	-3.448562	-1.7859949	SJAG_04130	NW_011627861.1	eIF-5A-deoxyhypusine synthase Dys1	SPBC1271.04c	eIF-5A-deoxyhypusine synthase Dys1
gene-SJAG_00507	3.8511356E-5	1.1181585E-5	down	-3.7389884	-1.902648	SJAG_00507	NW_011627860.1	tif45, translation initiation factor eIF4E, 4F complex subunit	SPAC16E8.15	translation initiation factor eIF4E, 4F complex subunit, tif45
gene-SJAG_00443	1.3561187E-6	4.836323E-8	down	-4.3960147	-2.1361961	SJAG_00443	NW_011627860.1	cytoplasmic valine-tRNA ligase Vrs1/Vas1	SPBC1709.02c	cytoplasmic valine-tRNA ligase Vrs1/Vas1
gene-SJAG_02493	2.6001222E-4	1.3485669E-4	down	-3.0456884	-1.6067684	SJAG_02493	NW_011627860.1	tef5, translation elongation factor EF-1 beta subunit, guanyl-nucleotide exchange factor (eEF1B)	SPCC1450.04	tef5, translation elongation factor EF-1 beta subunit, guanyl-nucleotide exchange factor
gene-SJAG_03971	1.1508673E-7	3.7748824E-10	up	9313.829	13.185159	SJAG_03971	NW_011627861.1	ubi1, ribosomal-ubiquitin fusion protein	SPAC11G7.04|SPAC1805.12c	ribosomal-ubiquitin fusion protein Ubi1
	DNA replication (GO:0006260)
gene-SJAG_02610	5.258594E-6	5.5343565E-7	up	5.5389557	2.469614	SJAG_02610	NW_011627860.1	Ctf18 RFC-like complex subunit Ctf18	SPBC902.02c	Ctf18 RFC-like complex subunit Ctf18
gene-SJAG_02607	1.5684383E-6	6.511799E-8	up	8.390517	3.0687597	SJAG_02607	NW_011627860.1	replication licensing factor Cdt1 B	SPBC428.18	replication licensing factor Cdt1
gene-SJAG_04287	9.475723E-7	1.4763324E-8	up	12.446715	3.6376932	SJAG_04287	NW_011627861.1	DNA replication checkpoint kinase Cds1	SPCC18B5.11c	DNA replication checkpoint kinase Cds1
gene-SJAG_02948	1.8841866E-6	9.632094E-8	up	15.966465	3.996973	SJAG_02948	NW_011627861.1	ribonucleoside-triphosphate reductase, anaerobic	?
	DNA repair (GO:0006281)
gene-SJAG_01644	8.459782E-6	1.1688999E-6	down	-3.6834357	-1.881052	SJAG_01644	NW_011627862.1	ATP-dependent DNA helicase Chl1	SPAC3G6.11	ATP-dependent DNA helicase Chl1
gene-SJAG_00250	0.0017006234	0.0012090533	down	-3.7496068	-1.9067394	SJAG_00250	NW_011627860.1	nuclease, XP-G family protein Ast1	SPCC962.05	nuclease, XP-G family protein Ast1
gene-SJAG_02545	3.7822413E-6	3.1169762E-7	down	-219.53853	-7.7783303	SJAG_02545	NW_011627860.1	Smc5-6 complex SMC P-loop ATPase subunit Smc6	SPCC5E4.06	Smc5-6 complex SMC P-loop ATPase subunit Smc6
gene-SJAG_00623	1.9861425E-5	4.226355E-6	up	2.900545	1.5363239	SJAG_00623	NW_011627860.1	Holliday junction resolvase subunit Eme1	SPAPB1E7.06c	Holliday junction resolvase subunit Eme1
gene-SJAG_00729	0.034089785	0.030316008	up	2.95447	1.5628992	SJAG_00729	NW_011627860.1	DNA replication factor C complex subunit Rfc4	SPAC1687.03c	DNA replication factor C complex subunit Rfc4
gene-SJAG_04924	2.003623E-6	1.1008015E-7	up	2.9928107	1.581501	SJAG_04924	NW_011627861.1	GPI-remodelling mannose-ethanolamine phosphate phosphodiesterase	SPAC630.12	GPI-remodelling mannose-ethanolamine phosphate phosphodiesterase
gene-SJAG_02267	1.8748242E-5	3.91261E-6	up	3.004615	1.5871801	SJAG_02267	NW_011627860.1	RecA family ATPase Dmc1	SPAC8E11.03c	RecA family ATPase Dmc1
gene-SJAG_01979	9.212263E-5	3.682639E-5	up	3.011804	1.5906279	SJAG_01979	NW_011627862.1	ATP-dependent polydeoxyribonucleotide 5'-hydroxyl-kinase activity implicated in DNA repair	SPAC11H11.03c	ATP-dependent polydeoxyribonucleotide 5'-hydroxyl-kinase activity implicated in DNA repair
gene-SJAG_04142	5.1041945E-5	1.6762853E-5	up	3.276455	1.7121357	SJAG_04142	NW_011627861.1	BRCT domain protein Brc1	SPBC582.05c	BRCT domain protein Brc1
gene-SJAG_02226	7.9754245E-6	1.0398462E-6	up	3.308015	1.7259659	SJAG_02226	NW_011627860.1	msh2, MutS protein homolog 2	SPBC19G7.01c	MutS protein homolog 2
gene-SJAG_02223	3.5412722E-5	9.757011E-6	up	4.247782	2.0867097	SJAG_02223	NW_011627860.1	protein-DNA covalent cross-linking repair	SPBC19G7.04	protein-DNA covalent cross-linking repair
gene-SJAG_02237	1.7698481E-5	3.525344E-6	up	7.1372223	2.8353627	SJAG_02237	NW_011627860.1	XRCC4 nonhomologous end joining factor Xrc4	SPAC6G9.16c	XRCC4 nonhomologous end joining factor Xrc4
gene-SJAG_03417	1.0827284E-5	1.6780293E-6	up	10.8036585	3.433448	SJAG_03417	NW_011627861.1	WD repeat protein Cdt2	SPAC17H9.19c	WD repeat protein Cdt2
gene-SJAG_00980	1.2908941E-6	3.866774E-8	up	13.6594095	3.7718232	SJAG_00980	NW_011627860.1	ATP-dependent DNA translocase Rdh54	SPAC22F3.03c	ATP-dependent DNA translocase Rdh54
	DNA recombination (GO:0006310)
gene-SJAG_02172	6.0894E-5	2.1446473E-5	up	3.3364995	1.7383353	SJAG_02172	NW_011627860.1	DNA polymerase alpha B-subunit	SPCC553.09c	DNA polymerase alpha B-subunit
gene-SJAG_00857	3.3127365E-6	2.4584062E-7	up	3.6613505	1.8723758	SJAG_00857	NW_011627860.1	MCM complex subunit Mcm6	SPBC211.04c	MCM complex subunit Mcm6
gene-SJAG_05373	5.569953E-6	5.9376293E-7	up	3.899041	1.9631193	SJAG_05373	NW_011627860.1	Mre11 nuclease	SPAC13C5.07	Mre11 nuclease
gene-SJAG_00908	5.0597564E-6	5.1388184E-7	up	4.106557	2.0379293	SJAG_00908	NW_011627860.1	meiotic double-strand break formation protrin Mde2	SPBC31F10.08	meiotic double-strand break formation protrin Mde2
gene-SJAG_03780	4.800586E-7	4.039699E-9	up	4.479503	2.1633387	SJAG_03780	NW_011627861.1	5' to 3' DNA helicase Pif1/Pfh1	SPBC887.14c	5' to 3' DNA helicase Pif1/Pfh1
gene-SJAG_01138	3.0179832E-5	7.647042E-6	up	4.548694	2.1854525	SJAG_01138	NW_011627862.1	meiotic recombination protein Rec15	SPBC1711.14	meiotic recombination protein Rec15
gene-SJAG_04950	5.151887E-6	5.3441056E-7	up	5.4048414	2.4342523	SJAG_04950	NW_011627861.1	meu13, Tat binding protein 1(TBP-1)-interacting protein (TBPIP) homolog	SPAC222.15	Tat binding protein 1(TBP-1)-interacting protein (TBPIP) homolog
gene-SJAG_01708	7.7612856E-7	9.5464765E-9	up	6.129991	2.615885	SJAG_01708	NW_011627862.1	recombination mediator Sfr1	SPBC28F2.07	recombination mediator Sfr1
gene-SJAG_05295	3.1087122E-6	2.1922858E-7	up	6.25776	2.6456463	SJAG_05295	NW_011627861.1	DSB-forming protein Rec12/Spo11	SPAC17A5.11	DSB-forming protein Rec12/Spo11
gene-SJAG_02490	1.7637485E-5	3.4783234E-6	up	8.662723	3.1148205	SJAG_02490	NW_011627860.1	meiotic recombination protein Rec24	SPAC1952.15c	meiotic recombination protein Rec24
gene-SJAG_05333	1.0450062E-6	2.2708212E-8	up	9.684262	3.2756422	SJAG_05333	NW_011627862.1	meiotic recombination protein Rec27	SPBC577.05c	meiotic recombination protein Rec27
gene-SJAG_03221	2.3605717E-6	1.4517661E-7	up	12.886665	3.687807	SJAG_03221	NW_011627861.1	recombination mediator Swi5	SPBC409.03	recombination mediator Swi5
gene-SJAG_04530	5.9510407E-5	2.0829111E-5	up	13.506218	3.7555518	SJAG_04530	NW_011627862.1	Rad22 homolog Rti1	SPBC119.14	Rad22 homolog Rti1
gene-SJAG_04303	1.2908941E-6	3.8350795E-8	up	23.611115	4.561394	SJAG_04303	NW_011627861.1	meiotic recombination protein Rec25	SPAC17A5.18c	meiotic recombination protein Rec25
gene-SJAG_02652	3.023712E-7	1.4876812E-9	up	37.262997	5.2196717	SJAG_02652	NW_011627860.1	linear element associated protein Hop1	SPBC1718.02	linear element associated protein Hop1
gene-SJAG_02079	1.5328061E-6	6.284568E-8	up	4.950819	2.3076673	SJAG_02079	NW_011627862.1	DNA recombination mediator Rad52 (previously Rad22)	SPAC30D11.10	DNA recombination mediator Rad52 (previously Rad22)
	mitochondrial gene expression (GO:0140053)
gene-SJAG_04889	0.009398196	0.007799077	down	-4.9342203	-2.302822	SJAG_04889	NW_011627861.1	mrp11, mitochondrial ribosomal protein subunit L10	SPAC31A2.03	mitochondrial ribosomal protein subunit L10, mrp11
gene-SJAG_00148	0.0037788227	0.002909647	up	2.8438504	1.5078455	SJAG_00148	NW_011627860.1	mitochondrial ribosomal protein subunit S26	SPBC19F8.05	mitochondrial ribosomal protein subunit S26
gene-SJAG_03459	2.5558062E-5	6.05681E-6	up	3.7819777	1.9191408	SJAG_03459	NW_011627861.1	mrpl10, mitochondrial ribosomal protein subunit L15	SPBC9B6.06	mitochondrial ribosomal protein subunit L15, mrpl10
	mitochondrion organization (GO:0007005)
gene-SJAG_02975	2.2556062E-4	1.13301714E-4	up	3.1405122	1.6509999	SJAG_02975	NW_011627861.1	cytochrome c oxidase assembly protein Rcf1	SPAC25B8.07c	cytochrome c oxidase assembly protein Rcf1
gene-SJAG_03957	7.0943825E-5	2.6498492E-5	up	3.1458585	1.6534538	SJAG_03957	NW_011627861.1	mitochondrial single-stranded DNA binding protein Rim1	SPAC2F3.04c	mitochondrial single-stranded DNA binding protein Rim1
gene-SJAG_04560	9.518448E-5	3.82484E-5	up	3.3592238	1.7481279	SJAG_04560	NW_011627862.1	mitochondrial complex III assembly protein Cbp6	SPBC947.14c	mitochondrial complex III assembly protein Cbp6
gene-SJAG_01996	1.17512995E-4	5.044531E-5	up	3.7211182	1.8957362	SJAG_01996	NW_011627862.1	mitochondrial copper chaperone for cytochrome c oxidase Cox19	SPCC1672.04c	mitochondrial copper chaperone for cytochrome c oxidase Cox19
gene-SJAG_05300	3.1568277E-5	8.192997E-6	up	4.0950985	2.033898	SJAG_05300	NW_011627861.1	mitochondrial inner membrane insertase Oxa101	SPAC9G1.04	mitochondrial inner membrane insertase Oxa101
gene-SJAG_05398	2.3798093E-5	5.3957956E-6	up	6.9348283	2.7938602	SJAG_05398	NW_011627860.1	copper-binding protein of the mitochondrial intermembrane space Cmc1	SPBC21D10.07	copper-binding protein of the mitochondrial intermembrane space Cmc1
gene-SJAG_00449	0.0016253486	0.0011508721	up	2.9871063	1.5787486	SJAG_00449	NW_011627860.1	mitochondrial copper chaperone for cytochrome c oxidase Cox17	SPBC26H8.14c	mitochondrial copper chaperone for cytochrome c oxidase Cox17
gene-SJAG_02809	4.2450167E-5	1.3001342E-5	up	3.213419	1.6841091	SJAG_02809	NW_011627860.1	mmp2, mitochondrial inner membrane peptidase complex catalytic subunit 2	SPBC336.13c	mitochondrial inner membrane peptidase complex catalytic subunit 2, mmp2
gene-SJAG_01594	3.5508077E-5	9.826958E-6	up	11.492743	3.5226512	SJAG_01594	NW_011627862.1	mitochondrial fission protein TPR repeat-like	?
	mitochondrion (GO:0005739)
gene-SJAG_06256	5.621261E-5	1.9267627E-5	up	5.9738674	2.5786653	SJAG_06256	NW_011627861.1	mug163, mitochondrial protein, human C6orf136 ortholog	SPCC1620.03	mitochondrial protein, human C6orf136 ortholog
gene-SJAG_02216	3.9864894E-6	3.4650913E-7	up	6.355764	2.6680655	SJAG_02216	NW_011627860.1	UPF0300 family protein B6K1V6 protein coding gene	SPAC10F6.15|SPAC11G7.06c|SPAC4G9.07|SPCC737.04	UPF0300 family protein 1
	detoxification (GO:0098754)
gene-SJAG_00365	3.113284E-6	2.2082745E-7	down	-48.893032	-5.611557	SJAG_00365	NW_011627860.1	mxr2, peptide-methionine (R)-S-oxide reductase MsrB	SPBC216.04c	peptide-methionine (R)-S-oxide reductase MsrB, mrx2
gene-SJAG_00179	5.479511E-5	1.8577437E-5	up	4.5914106	2.1989374	SJAG_00179	NW_011627860.1	glutathione S-transferase	SPCC191.09c|SPCC965.07c	glutathione S-transferase Gst1, gst2?
	actin cytoskeleton organization (GO:0030036)
gene-SJAG_02989	2.3459228E-5	5.270872E-6	up	2.910694	1.5413631	SJAG_02989	NW_011627861.1	cytoskeletal signaling protein Slm1	SPAC637.13c	cytoskeletal signaling protein Slm1
gene-SJAG_01943	4.8074066E-6	4.6714035E-7	up	7.196271	2.8472495	SJAG_01943	NW_011627862.1	formin Fus1	SPAC20G4.02c	formin Fus1
	microtubule cytoskeleton organization (GO:0000226)
gene-SJAG_02509	6.245159E-5	2.22917E-5	down	-3.582783	-1.8410807	SJAG_02509	NW_011627860.1	atb2, tubulin alpha 2	SPBC800.05c	tubulin alpha 2, atb2
gene-SJAG_02040	1.9258637E-6	1.0028072E-7	down	-4.5098257	-2.1730716	SJAG_02040	NW_011627862.1	alp11, tubulin specific chaperone cofactor B	SPAC13D6.05	tubulin specific chaperone cofactor B
gene-SJAG_01760	1.9347515E-5	4.0852688E-6	up	3.2199132	1.6870219	SJAG_01760	NW_011627862.1	spindle pole body half bridge protein, centrin Cdc31	SPCC1682.04	spindle pole body half bridge protein, centrin Cdc31
gene-SJAG_03673	2.0758249E-5	4.5108127E-6	up	4.866123	2.2827728	SJAG_03673	NW_011627861.1	dynactin complex subunit, dynamitin Jnm1	SPCC11E10.03	dynactin complex subunit, dynamitin Jnm1
gene-SJAG_00794	1.3561187E-6	4.8373238E-8	up	5.4404793	2.4437337	SJAG_00794	NW_011627860.1	Ndc80 complex subunit Nuf2	SPAC27F1.04c	Ndc80 complex subunit Nuf2
gene-SJAG_00368	1.1068335E-6	2.5640592E-8	up	8.162153	3.0289497	SJAG_00368	NW_011627860.1	meiotic cortical anchoring factor for dynein Mcp5/Num1	SPBC216.02	meiotic cortical anchoring factor for dynein Mcp5/Num1
gene-SJAG_04143	4.800586E-7	3.9095083E-9	up	11.367267	3.5068135	SJAG_04143	NW_011627861.1	horsetail movement protein Hrs1/Mcp6	SPBC582.06c	horsetail movement protein Hrs1/Mcp6
	microtubule-based movement (GO:0007018)
gene-SJAG_00042	6.633342E-4	4.0931447E-4	up	4.7149897	2.2372546	SJAG_00042	NW_011627860.1	kinesin-like protein	?
	ascospore formation (GO:0030437)
gene-SJAG_03688	6.174313E-6	6.954615E-7	up	4.099087	2.0353026	SJAG_03688	NW_011627861.1	meiotic (sporulation) septin Spn6	SPCC188.12	meiotic (sporulation) septin Spn6
gene-SJAG_01769	6.6601235E-5	2.4251398E-5	up	4.550613	2.186061	SJAG_01769	NW_011627862.1	meiotic septin Spn5	SPAC24C9.15c	meiotic septin Spn5,
gene-SJAG_03557	1.2908941E-6	3.660128E-8	up	5.206771	2.380389	SJAG_03557	NW_011627861.1	serine/threonine protein kinase, meiotic, STKc MAK-like Mde3	SPBC8D2.19	serine/threonine protein kinase, meiotic, STKc MAK-like Mde3
gene-SJAG_02248	0.005012654	0.0039542215	up	6.7286367	2.7503142	SJAG_02248	NW_011627860.1	Arf GEF Spo7b	SPAC6G9.04	Arf GEF Spo7
gene-SJAG_04470	3.852666E-6	3.2381982E-7	up	7.1322417	2.8343556	SJAG_04470	NW_011627862.1	meiotic septin Spn7	SPBC19F8.01c	meiotic septin Spn7
gene-SJAG_04010	0.008391238	0.0069015264	up	8.145047	3.025923	SJAG_04010	NW_011627861.1	Arf GEF Spo7a	SPAC6G9.04	Arf GEF Spo7
gene-SJAG_04236	4.9667588E-6	4.94399E-7	up	8.358621	3.0632648	SJAG_04236	NW_011627861.1	spore wall alpha-1,4-glucan synthase, meiotic Mok14	SPCC63.04	spore wall alpha-1,4-glucan synthase, meiotic Mok14
gene-SJAG_04271	1.0450062E-6	2.1239472E-8	up	13.636419	3.769393	SJAG_04271	NW_011627861.1	spo5, meiotic RNA-binding protein 1	SPBC29A10.02	meiotic RNA-binding protein 1, spo5
gene-SJAG_02529	2.7779271E-5	6.776821E-6	up	21.558756	4.430202	SJAG_02529	NW_011627860.1	sporulation specific Rab GEF Spo13	SPCC1183.12	sporulation specific Rab GEF Spo13
gene-SJAG_03483	5.483045E-8	1.3488426E-10	up	37.783417	5.2396812	SJAG_03483	NW_011627861.1	cell surface protein involved in ascospore wall assembly, GPI anchored Meu10	SPCC1223.12c	cell surface protein involved in ascospore wall assembly, GPI anchored Meu10
	meiotic nuclear division (GO:0140013)
gene-SJAG_03683	2.899903E-4	1.5420969E-4	down	-11.979436	-3.582488	SJAG_03683	NW_011627861.1	Ndc80 complex subunit Spc25	SPCC188.04c	Ndc80 complex subunit Spc25
gene-SJAG_03090	4.140472E-9	2.9123292E-12	down	-436.4537	-8.769685	SJAG_03090	NW_011627861.1	Spo4-Spo6 kinase complex regulatory subunit Spo6	SPBC1778.04	Spo4-Spo6 kinase complex regulatory subunit Spo6
gene-SJAG_03287	1.8944909E-6	9.787038E-8	up	4.971106	2.313567	SJAG_03287	NW_011627861.1	bouquet formation protein Bqt2	SPAC1002.06c	bouquet formation protein Bqt2
gene-SJAG_00397	4.21458E-6	3.818869E-7	up	5.4842834	2.4553032	SJAG_00397	NW_011627860.1	dynactin complex subunit, centractin family actin-like protein Arp1	SPBC1347.12	dynactin complex subunit, centractin family actin-like protein Arp1
gene-SJAG_00303	1.7308135E-5	3.3991787E-6	up	5.714246	2.514563	SJAG_00303	NW_011627860.1	hhf3, histone H4 h4.3	SPAC1834.03c|SPBC1105.12|SPBC8D2.03c	histone H4 h4.1
gene-SJAG_00405	1.3561187E-6	4.5790692E-8	up	7.8031106	2.9640493	SJAG_00405	NW_011627860.1	sporulation specific PIL domain protein Meu14	SPBC1347.03	sporulation specific PIL domain protein Meu14
gene-SJAG_03220	2.907968E-6	2.0030285E-7	up	10.985049	3.4574695	SJAG_03220	NW_011627861.1	MIS12/MIND complex Mis12	SPBC409.04c	MIS12/MIND complex Mis12
gene-SJAG_02286	3.4616758E-6	2.7250584E-7	up	12.510697	3.6450903	SJAG_02286	NW_011627860.1	dynein heavy chain, minus-end directed microtubule motor Dhc1	SPAC1093.06c	dynein heavy chain, minus-end directed microtubule motor Dhc1
gene-SJAG_03926	4.756165E-7	3.1200755E-9	up	32.016525	5.000745	SJAG_03926	NW_011627861.1	meiotic cohesin complex kleisin subunit Rec8	SPBC29A10.14	meiotic cohesin complex kleisin subunit Rec8
gene-SJAG_03751	2.7826648E-6	1.8026283E-7	up	3.5718272	1.8366623	SJAG_03751	NW_011627861.1	meiosis specific coiled-coil protein Mcp7	SPAC13A11.03	meiosis specific coiled-coil protein Mcp7
	mitotic cytokinesis (GO:0000281)
gene-SJAG_00663	2.153845E-6	1.2443921E-7	up	2.9913437	1.5807937	SJAG_00663	NW_011627860.1	mitotic and meiotic (sporulation) septin Spn2	SPAC821.06	mitotic and meiotic (sporulation) septin Spn2
gene-SJAG_02215	2.3816808E-6	1.4842783E-7	up	3.8115706	1.9303856	SJAG_02215	NW_011627860.1	arrestin-related substrate adaptor for RhoGEF, Art1	SPBC19G7.08c	arrestin-related substrate adaptor for RhoGEF, Art1
gene-SJAG_02864	3.427329E-5	9.358758E-6	up	3.9476097	1.9809793	SJAG_02864	NW_011627860.1	contractile ring myosin V regulator Rng8	SPAC4H3.14c	contractile ring myosin V regulator Rng8
	mitotic sister chromatid segregation (GO:0000070)
gene-SJAG_03682	1.9898784E-5	4.243183E-6	up	3.1902907	1.6736878	SJAG_03682	NW_011627861.1	condensin complex non-SMC subunit Cnd3	SPCC188.03	condensin complex non-SMC subunit Cnd3
gene-SJAG_03351	3.3932376E-6	2.6433585E-7	up	3.3605218	1.7486852	SJAG_03351	NW_011627861.1	cut23, anaphase-promoting complex, TPR lobe subcomplex subunit Apc8	SPAC6F12.14	anaphase-promoting complex, TPR lobe subcomplex subunit Apc8
gene-SJAG_02246	8.826294E-6	1.2412679E-6	up	3.3718743	1.7535508	SJAG_02246	NW_011627860.1	gamma tubulin complex linker, pericentrin/kendrin Pcp1	SPAC6G9.06c	gamma tubulin complex linker, pericentrin/kendrin Pcp1
gene-SJAG_03116	4.880477E-5	1.5667953E-5	up	3.4926522	1.804323	SJAG_03116	NW_011627861.1	microtubule-anchoring factor Msd1	SPBC13E7.06	microtubule-anchoring factor Msd1
gene-SJAG_00796	1.1274723E-6	2.8660631E-8	up	9.399736	3.2326202	SJAG_00796	NW_011627860.1	cohesin loading factor (adherin) Mis4/Scc2	SPAC31A2.05c	cohesin loading factor (adherin) Mis4/Scc2
gene-SJAG_05019	7.3242036E-6	9.272648E-7	up	4.4496613	2.1536956	SJAG_05019	NW_011627861.1	mitotic/meiotic cohesin complex ATPase subunit Psm3/Smc3	SPAC10F6.09c	mitotic/meiotic cohesin complex ATPase subunit Psm3/Smc3
	protein folding (GO:0006457)
gene-SJAG_04012	4.1908308E-5	1.2737247E-5	down	-12.484959	-3.6421192	SJAG_04012	NW_011627861.1	prefoldin subunit Pfd5	SPBC215.02	prefoldin subunit Pfd5
gene-SJAG_04352	5.333005E-5	1.7929742E-5	up	3.1100738	1.6369488	SJAG_04352	NW_011627861.1	cyclophilin family peptidyl-prolyl cis-trans isomerase Wis2	SPAC1B3.03c	cyclophilin family peptidyl-prolyl cis-trans isomerase Wis2
	protein glycosylation (GO:0006486)
gene-SJAG_03149	6.2363165E-6	7.133794E-7	up	3.7757807	1.916775	SJAG_03149	NW_011627861.1	alpha-1,3-galactosyltransferase Otg2	SPBC4C3.08	alpha-1,3-galactosyltransferase Otg2
gene-SJAG_02519	1.7644126E-6	7.8775685E-8	up	5.078627	2.3444386	SJAG_02519	NW_011627860.1	alpha-1,2-mannosyltransferase Omh4	SPBC1773.08c	alpha-1,2-mannosyltransferase Omh4
gene-SJAG_03082	4.140472E-9	5.0928315E-12	up	1510.927	10.561218	SJAG_03082	NW_011627861.1	Golgi alpha-1,2-mannosyltransferase Omh5	SPBC32H8.08c	Golgi alpha-1,2-mannosyltransferase Omh5
	protein catabolic process (GO:0030163)
gene-SJAG_01709	3.2011267E-5	8.373591E-6	down	-807.27246	-9.656912	SJAG_01709	NW_011627862.1	hrd3, Hrd1 ubiquitin ligase complex SEL1/TPR repeat subunit	SPBC28F2.08c	Hrd1 ubiquitin ligase complex SEL1/TPR repeat subunit
gene-SJAG_02186	9.713016E-6	1.4376379E-6	up	2.8450952	1.5084769	SJAG_02186	NW_011627860.1	anaphase-promoting complex, platform subcomplex scaffold subunit Apc4/Cut20	SPAC19G12.01c	anaphase-promoting complex, platform subcomplex scaffold subunit Apc4/Cut20
gene-SJAG_01768	4.132714E-5	1.2468551E-5	up	4.0821376	2.0293248	SJAG_01768	NW_011627862.1	ubiquitin-specific cysteine protease, OTU family, Otu1	SPAC24C9.14	ubiquitin-specific cysteine protease, OTU family, Otu1
gene-SJAG_04915	4.953262E-6	4.874058E-7	up	4.1259255	2.0447178	SJAG_04915	NW_011627861.1	ubiquitin-protein ligase E3 Meu34, human RNF13 family homolog	SPAC3A12.03c	ubiquitin-protein ligase E3 Meu34, human RNF13 family homolog, unknown biological role
gene-SJAG_03350	1.0450062E-6	2.1722094E-8	up	4.971126	2.3135726	SJAG_03350	NW_011627861.1	anaphase-promoting complex, TPR lobe subcomplex subunit Cut9/Apc6	SPAC6F12.15c	anaphase-promoting complex, TPR lobe subcomplex subunit Cut9/Apc6
gene-SJAG_03809	2.2782801E-6	1.354451E-7	up	5.5511975	2.472799	SJAG_03809	NW_011627861.1	meiotic fizzy-related APC coactivator Fzr3	SPCC1620.04c	meiotic fizzy-related APC coactivator Fzr3
gene-SJAG_03561	9.227229E-4	6.0077244E-4	up	3.3772707	1.7558578	SJAG_03561	NW_011627861.1	anaphase-promoting complex substrate recognition subunit Apc10	SPBC1A4.01	anaphase-promoting complex substrate recognition subunit Apc10
gene-SJAG_02341	2.1258908E-4	1.0494352E-4	up	4.1836996	2.0647793	SJAG_02341	NW_011627860.1	ubiquitin C-terminal hydrolase Uch2	SPBC409.06	ubiquitin C-terminal hydrolase Uch2
	putrescine catabolic process (GO:0009447)
gene-SJAG_03288	9.540825E-6	1.3965046E-6	up	9.729906	3.2824259	SJAG_03288	NW_011627861.1	spermidine/spermine/histone N1-acetyltransferase	SPAC1002.07c	spermidine/spermine/histone N1-acetyltransferase
	autophagy (GO:0006914)
gene-SJAG_02414	1.1068335E-6	2.680406E-8	up	3.1748502	1.6666886	SJAG_02414	NW_011627860.1	autophagy associated protein Atg8	SPBP8B7.24c	autophagy associated protein Atg8
	cell adhesion (GO:0007155)
gene-SJAG_04723	9.934961E-5	4.044861E-5	up	4.6460857	2.2160158	SJAG_04723	NW_011627862.1	cell surface adhesion protein for conjugation	SPAP11E10.02c/SPBC21D10.06c	cell surface adhesion protein for conjugation
gene-SJAG_04720	3.545259E-5	9.797067E-6	up	9.909538	3.3088179	SJAG_04720	NW_011627862.1	cell surface glycoprotein, flocculin Pfl5	SPBC1289.15	cell surface glycoprotein, flocculin Pfl5
	endoplasmic reticulum (GO:0005783)
gene-SJAG_00161	2.322653E-5	5.209066E-6	down	-3.2401311	-1.6960522	SJAG_00161	NW_011627860.1	Velum formation protein 1-like conserved fungal family	SPAC977.05c|SPBC1348.06c|SPBPB2B2.15	Velum formation protein 1-like conserved fungal family
gene-SJAG_04532	3.3345255E-5	8.889618E-6	up	3.2926974	1.7192699	SJAG_04532	NW_011627862.1	DENN domain-like containing protein, implicated in vesicle formation/trafficking	SPBC119.16c	DENN domain-like containing protein, implicated in vesicle formation/trafficking
gene-SJAG_01705	1.673459E-6	7.161304E-8	up	4.4852943	2.1652026	SJAG_01705	NW_011627862.1	conserved fungal protein, meiotic Mug117	SPCC645.11c	conserved fungal protein, meiotic Mug117
gene-SJAG_04570	2.1538322E-6	1.2196426E-7	up	4.570584	2.1923785	SJAG_04570	NW_011627862.1	endomembrane system protein, FAR-17a/AIG1-like family protein, human AIG1 and ADTRP ortholog	SPBPJ4664.05	endomembrane system protein, FAR-17a/AIG1-like family protein, human AIG1 and ADTRP ortholog
gene-SJAG_03640	7.3242036E-6	9.286838E-7	up	6.3620553	2.669493	SJAG_03640	NW_011627861.1	Schizosaccharomyces specific protein, predicted GPI anchor	SPBP19A11.02c	Schizosaccharomyces specific protein, predicted GPI anchor
	Golgi apparatus (GO:0005794)
gene-SJAG_03031	4.3776763E-5	1.3515335E-5	up	11.303084	3.4986446	SJAG_03031	NW_011627861.1	mug 109, Rab GTPase binding protein upregulated in meiosis II	SPAC2E1P5.02c	Rab GTPase binding protein upregulated in meiosis II
gene-SJAG_02088	4.422039E-6	4.0975024E-7	up	26.743793	4.7411323	SJAG_02088	NW_011627862.1	Schizosaccharomyces specific protein Meu31	SPAC1A6.06c	Schizosaccharomyces specific protein Meu31
	nucleus (GO:0005634)
gene-SJAG_02544	1.3496574E-5	2.2743304E-6	up	4.326896	2.1133325	SJAG_02544	NW_011627860.1	human leukocyte receptor 1 ortholog	SPCC5E4.10c	human leukocyte receptor 1 ortholog
gene-SJAG_01486	3.4977863E-6	2.782167E-7	up	6.238504	2.6412	SJAG_01486	NW_011627862.1	double strand break localizing protein Dbl6	SPBC16C6.04	double strand break localizing protein Dbl6
gene-SJAG_05307	2.0304627E-5	4.3578434E-6	up	9.336169	3.2228308	SJAG_05307	NW_011627861.1	Schizosaccharomyces specific protein Mug103	SPAC22A12.02c	Schizosaccharomyces specific protein Mug103
gene-SJAG_00191	2.1406244E-4	1.0610967E-4	up	24.523989	4.616122	SJAG_00191	NW_011627860.1	Schizosaccharomyces specific protein Mug15	SPAC57A10.06	Schizosaccharomyces specific protein Mug15
	cytosol (GO:0005829)
gene-SJAG_00162	2.7678429E-5	6.7067667E-6	down	-4.1196504	-2.042522	SJAG_00162	NW_011627860.1	DUF4646 family conserved fungal protein	SPBC1198.03c	DUF4646 family conserved fungal protein
gene-SJAG_00176	5.317975E-5	1.7857406E-5	up	3.0557442	1.6115237	SJAG_00176	NW_011627860.1	Svf1 family protein, lipocalin superfamily Svf2	SPBC36B7.02	Svf1 family protein, lipocalin superfamily Svf2
gene-SJAG_04617	8.189841E-5	3.159754E-5	up	3.1258008	1.6442258	SJAG_04617	NW_011627862.1	Schizosaccharomyces specific protein	SPAC15A10.07	Schizosaccharomyces specific protein
gene-SJAG_00917	2.9838702E-7	1.345739E-9	up	7.592966	2.9246635	SJAG_00917	NW_011627860.1	Schizosaccharomyces specific protein Meu25	SPBC27.03	Schizosaccharomyces specific protein Meu25
gene-SJAG_00189	2.4007879E-5	5.4728907E-6	up	7.608578	2.9276268	SJAG_00189	NW_011627860.1	conserved fungal protein	SPBC21D10.08c	conserved fungal protein
gene-SJAG_00377	6.980811E-6	8.4939865E-7	up	8.863944	3.1479487	SJAG_00377	NW_011627860.1	Schizosaccharomyces specific protein Meu32	SPAP27G11.08c	Schizosaccharomyces specific protein Meu32
gene-SJAG_02434	1.2187454E-6	3.2849044E-8	up	9.964045	3.3167315	SJAG_02434	NW_011627860.1	conserved protein, UPF0047 family	SPAC4A8.02c	conserved protein, UPF0047 family
gene-SJAG_05004	1.1068335E-6	2.7682182E-8	up	43.70827	5.4498343	SJAG_05004	NW_011627861.1	mug8, DUF1708 family conserved fungal protein, cell division site	SPAC32A11.01	DUF1708 family conserved fungal protein, cell division site
	cell division site (GO:0032153)
gene-SJAG_00101	1.6681844E-5	3.1804254E-6	up	3.4587889	1.7902669	SJAG_00101	NW_011627860.1	Schizosaccharomyces specific protein Mug110	SPBC2G2.10c	Schizosaccharomyces specific protein Mug110
	catalytic activity (GO:0003824)
gene-SJAG_01743	1.0450062E-6	2.1197314E-8	down	-3.004582	-1.5871643	SJAG_01743	NW_011627862.1	ThiJ domain protein	SPAC18G6.12c	ThiJ domain protein
gene-SJAG_00190	1.15106624E-4	4.9270733E-5	up	3.5350444	1.8217283	SJAG_00190	NW_011627860.1	conserved membrane protein with Rossmann-like alpha/beta/alpha sandwich fold, conserved in fungi and protozoa	SPAC57A10.07	conserved membrane protein with Rossmann-like alpha/beta/alpha sandwich fold, conserved in fungi and protozoa
	hydrolase activity (GO:0016787)
gene-SJAG_00463	4.6140365E-5	1.44635815E-5	down	-2.8491735	-1.5105435	SJAG_00463	NW_011627860.1	HAD superfamily hydrolase, unknown role	SPBC17G9.12c	HAD superfamily hydrolase, unknown role
gene-SJAG_02405	2.3948554E-5	5.449548E-6	up	3.920319	1.9709711	SJAG_02405	NW_011627860.1	HAD superfamily hydrolase, unknown role	SPBP8B7.31	HAD superfamily hydrolase, unknown role
gene-SJAG_00811	4.800586E-7	4.1333457E-9	up	4.037351	2.0134091	SJAG_00811	NW_011627860.1	class I glutamine amidotransferase family protein, conserved in fungi, bacteria, plants	SPAC13C5.04	class I glutamine amidotransferase family protein, conserved in fungi, bacteria, plants
	peptidase activity (GO:0008233)
gene-SJAG_00109	1.3830872E-6	5.3113578E-8	up	30.397383	4.925875	SJAG_00109	NW_011627860.1	aspartic peptidase domain superfamily	SPAC26A3.01	aspartic protease Sxa1
	enzyme regulator activity (GO:0030234)
gene-SJAG_03600	4.541334E-6	4.263901E-7	up	3.1656625	1.6625074	SJAG_03600	NW_011627861.1	mug10, meiotic Rho guanine nucleotide exchange factor	SPAC57A10.04	meiotic Rho guanine nucleotide exchange factor
	acyltransferase activity (GO:0016746)
gene-SJAG_04535	1.7644126E-6	7.973303E-8	up	11.437995	3.5157623	SJAG_04535	NW_011627862.1	N-acetyltransferase	SPBC577.03c	N-acetyltransferase
	oxidoreductase activity (GO:0016491)
gene-SJAG_01869	2.022986E-4	9.895131E-5	down	-3.2591803	-1.7045091	SJAG_01869	NW_011627862.1	NADH/NADPH-dependent indole-3-acetaldehyde reductase, implicated in cellular detoxification	SPAC19G12.09	NADH/NADPH-dependent indole-3-acetaldehyde reductase, implicated in cellular detoxification
gene-SJAG_02151	4.0130526E-5	1.1912464E-5	down	-6.1273255	-2.6152575	SJAG_02151	NW_011627860.1	alcohol dehydrogenase (unknown specificity)	SPAPB24D3.08c	NADP-dependent oxidoreductase, implicated in cellular detoxification
gene-SJAG_00242	3.6295423E-5	1.017879E-5	up	3.6077445	1.8510971	SJAG_00242	NW_011627860.1	Aldo-keto reductase family protein	SPBC215.11c	aldo/keto reductase, unknown biological role
gene-SJAG_02016	8.896352E-6	1.2620491E-6	up	7.1839585	2.844779	SJAG_02016	NW_011627862.1	mitochondrial inner membrane anchored oxidoreductase Aif1	SPAC26F1.14c	mitochondrial inner membrane anchored oxidoreductase Aif1
	RNA binding (GO:0003723)
gene-SJAG_04521	1.435124E-5	2.5124966E-6	up	5.9160795	2.5646415	SJAG_04521	NW_011627862.1	RNA-binding protein, Human BICC1 ortholog	SPBC28E12.02	RNA-binding protein, Human BICC1 ortholog
	lipid binding (GO:0008289)
gene-SJAG_04575	1.0450062E-6	2.1950658E-8	up	16.285116	4.025482	SJAG_04575	NW_011627862.1	pleckstrin homology domain protein Meu6	SPBC428.07	pleckstrin homology domain protein Meu6
	zinc ion binding (GO:0008270)
gene-SJAG_02003	1.4729876E-5	2.6282733E-6	down	-3.2715702	-1.7099832	SJAG_02003	NW_011627862.1	yippee-like protein	SPAPJ691.02	yippee-like protein
	GO?
gene-SJAG_06631	2.296604E-6	1.384177E-7	down	-3.1612813	-1.6605095	SJAG_06631	NW_011627862.1	wcy1, Schizosaccharomyces japonicus specific protein family with conserved tryptophans cysteines and tyrosines
gene-SJAG_05729	1.1068335E-6	2.5074932E-8	down	-3.2755358	-1.711731	SJAG_05729	NW_011627862.1	wcy2, Schizosaccharomyces japonicus specific protein family with conserved tryptophans cysteines and tyrosines
gene-SJAG_05745	3.879393E-6	3.286517E-7	down	-3.7859232	-1.9206451	SJAG_05745	NW_011627862.1	wcy4, Schizosaccharomyces japonicus specific protein family with conserved tryptophans cysteines and tyrosines
gene-SJAG_02970	1.0036485E-5	1.5184349E-6	down	-3.0494819	-1.6085641	SJAG_02970	NW_011627861.1	Schizosaccharomyces japonicus specific disordered protein
gene-SJAG_16452	2.891464E-4	1.5364237E-4	down	-4.0114245	-2.0041146	SJAG_16452	NW_011627861.1	cell surface glycoprotein, flocculin
gene-SJAG_01525	1.9898784E-5	4.2506217E-6	down	-25.091421	-4.649122	SJAG_01525	NW_011627862.1	Schizosaccharomyces japonicus specific protein some similarity to proteases
gene-SJAG_04045	1.8964212E-5	3.9732317E-6	up	2.9790993	1.5748762	SJAG_04045	NW_011627861.1	Schizosaccharomyces japonicus specific protein
gene-SJAG_01893	1.2648874E-4	5.5812314E-5	up	3.036317	1.6023225	SJAG_01893	NW_011627862.1	dubious
gene-SJAG_04254	7.23744E-4	4.5104176E-4	up	3.1932502	1.6750256	SJAG_04254	NW_011627861.1	dubious
gene-SJAG_02792	1.4253095E-6	5.6685128E-8	up	3.2787607	1.7131506	SJAG_02792	NW_011627860.1	Schizosaccharomyces japonicus specific protein
gene-SJAG_00672	1.8096706E-4	8.6662374E-5	up	3.5564067	1.8304203	SJAG_00672	NW_011627860.1	Schizosaccharomyces japonicus specific protein
gene-SJAG_03105	7.3242036E-6	9.309156E-7	up	4.12814	2.045492	SJAG_03105	NW_011627861.1	candidate S. pombe Mug98 ortholog, syntenic position, intrinsically disordered protein
gene-SJAG_01871	1.673459E-6	7.204313E-8	up	4.2773976	2.0967333	SJAG_01871	NW_011627862.1	mug128, Schizosaccharomyces specific protein	SPCC830.04c	Schizosaccharomyces specific protein
gene-SJAG_02577	3.3678255E-6	2.609754E-7	up	4.2898426	2.1009247	SJAG_02577	NW_011627860.1	Schizosaccharomyces japonicus specific disordered protein
gene-SJAG_05154	6.6601235E-5	2.4246838E-5	up	4.596382	2.2004988	SJAG_05154	NW_011627862.1	mating-type homeobox protein Pi
gene-SJAG_04075	1.785979E-5	3.6612935E-6	up	4.6622624	2.2210302	SJAG_04075	NW_011627861.1	Schizosaccharomyces japonicus specific protein	SPAP11E10.02c|SPBC21D10.06c	cell surface adhesion protein for conjugation Mam3
gene-SJAG_02710	1.9570582E-6	1.0431225E-7	up	4.9068565	2.294799	SJAG_02710	NW_011627860.1	Schizosaccharomyces specific family with conserved tryptophan
gene-SJAG_04769	1.5472226E-5	2.8039046E-6	up	5.2650604	2.39645	SJAG_04769	NW_011627862.1	candidate S. pombe Mcp3 ortholog, syntenic position, intrinsically disordered protein
gene-SJAG_04251	3.8008031E-6	3.1583937E-7	up	7.5630503	2.9189682	SJAG_04251	NW_011627861.1	mug4, Schizosaccharomyces specific protein, DNAJ domain	SPCC1393.07c	Schizosaccharomyces specific protein, DNAJ domain
gene-SJAG_03339	2.153845E-6	1.2451501E-7	up	8.139643	3.0249655	SJAG_03339	NW_011627861.1	Schizosaccharomyces specific protein	SPAC1565.03	Schizosaccharomyces specific protein
gene-SJAG_04659	1.9297424E-5	4.0667796E-6	up	8.3548975	3.062622	SJAG_04659	NW_011627862.1	mug9, DUF2406 family conserved fungal protein	SPCC70.09c	DUF2406 family conserved fungal protein
gene-SJAG_03999	5.810399E-7	5.6241087E-9	up	11.49915	3.5234554	SJAG_03999	NW_011627861.1	meiotically upregulated gene Mug97	SPBC146.11c	meiotically upregulated gene Mug97
gene-SJAG_02976	0.009890662	0.00824019	up	11.672661	3.5450616	SJAG_02976	NW_011627861.1	Schizosaccharomyces specific microprotein Smp1	SPAC25B8.20	Schizosaccharomyces specific microprotein Smp1
gene-SJAG_05950	1.593422E-4	7.460795E-5	up	3.0414884	1.6047775	SJAG_05950	NW_011627860.1	Schizosaccharomyces specific protein	SPCC16C4.04	Schizosaccharomyces specific protein
gene-SJAG_03093	1.0710154E-4	4.470249E-5	up	4.158179	2.0559518	SJAG_03093	NW_011627861.1	BTB/POZ domain
gene-SJAG_00110	4.696532E-5	1.4899526E-5	up	4.733935	2.2430398	SJAG_00110	NW_011627860.1	But2 family protein	SPAC27D7.09c	But2 family protein, similar to cell surface molecules
gene-SJAG_00046	2.4037292E-4	1.2250248E-4	up	5.2797	2.400456	SJAG_00046	NW_011627860.1	prl46, Schizosaccharomyces specific protein	SPAC144.19	Schizosaccharomyces specific protein, prl46
gene-SJAG_01757	0.0023832065	0.0017685952	up	5.5091405	2.4618273	SJAG_01757	NW_011627862.1	Schizosaccharomyces japonicus specific protein family, in between Wcy
gene-SJAG_03202	7.581333E-7	9.014295E-9	up	5.7908125	2.5337658	SJAG_03202	NW_011627861.1	Schizosaccharomyces japonicus specific 6/7 TM domain protein family
gene-SJAG_01730	0.0022712373	0.0016752587	up	5.909689	2.5630822	SJAG_01730	NW_011627862.1	Schizosaccharomyces japonicus specific intrinsically disordered protein
gene-SJAG_03109	1.0450062E-6	2.1501526E-8	up	7.7898717	2.9615996	SJAG_03109	NW_011627861.1	Schizosaccharomyces japonicus specific protein
gene-SJAG_03639	4.9796225E-5	1.6088325E-5	up	6.7429676	2.7533836	SJAG_03639	NW_011627861.1	Schizosaccharomyces japonicus specific protein
gene-SJAG_02365	1.5346952E-4	7.104022E-5	up	8.488425	3.085497	SJAG_02365	NW_011627860.1	Schizosaccharomyces japonicus specific protein
gene-SJAG_02195	3.499658E-6	2.8054987E-7	up	10.223705	3.3538463	SJAG_02195	NW_011627860.1	Schizosaccharomyces japonicus specific protein
gene-SJAG_01689	4.9667588E-6	4.9961835E-7	up	13.459891	3.7505949	SJAG_01689	NW_011627862.1	Schizosaccharomyces japonicus specific protein family, in between
gene-SJAG_06187	2.594875E-4	1.3447815E-4	up	15.703654	3.9730284	SJAG_06187	NW_011627861.1	Schizosaccharomyces japonicus specific protein
gene-SJAG_02983	0.0012304704	8.3443953E-4	up	16.48151	4.0427766	SJAG_02983	NW_011627861.1	dubious B6K304 protein coding gene
gene-SJAG_05920	1.9893075E-6	1.0809367E-7	up	16.531157	4.047116	SJAG_05920	NW_011627860.1	Schizosaccharomyces specific family with conserved tryptophan
gene-SJAG_03727	2.1538322E-6	1.2242138E-7	up	21.02794	4.3942356	SJAG_03727	NW_011627861.1	Schizosaccharomyces japonicus specific protein
gene-SJAG_05533	7.06484E-5	2.630125E-5	up	65.45618	6.0324574	SJAG_05533	NW_011627860.1	Schizosaccharomyces japonicus specific protein
gene-SJAG_02527	2.8448658E-6	1.8615795E-7	up	16.654547	4.057844	SJAG_02527	NW_011627860.1	DNA repair ligase Lig4	SPCC1183.05c	DNA repair ligase Lig4

## Sheet: Munka1
Gene ID	p (Corr)	p	Regulation	FC	Log FC	Gene Symbol	Chromosome
gene-SJAG_02132	0.0013940114	9.664917E-4	up	3.5475829	1.8268363	SJAG_02132	NW_011627860.1
gene-SJAG_02153	0.0077703823	0.0063335467	up	2.4893625	1.3157763	SJAG_02153	NW_011627860.1
gene-SJAG_02248	0.005012654	0.0039542215	up	6.7286367	2.7503142	SJAG_02248	NW_011627860.1
gene-SJAG_02445	0.0011527835	7.751394E-4	up	2.649698	1.4058279	SJAG_02445	NW_011627860.1
gene-SJAG_02513	0.001038257	6.8961724E-4	up	2.1064746	1.0748305	SJAG_02513	NW_011627860.1
gene-SJAG_02533	0.018785931	0.016197955	up	4.2232924	2.0783682	SJAG_02533	NW_011627860.1
gene-SJAG_02568	0.016152335	0.013794716	down	-2.016325	-1.0117282	SJAG_02568	NW_011627860.1
gene-SJAG_02648	0.0011379822	7.633206E-4	down	-5.4839554	-2.455217	SJAG_02648	NW_011627860.1
gene-SJAG_02682	0.0027512512	0.0020721806	down	-2.036869	-1.0263532	SJAG_02682	NW_011627860.1
gene-SJAG_02770	0.01849575	0.015932582	up	2.00049	1.0003533	SJAG_02770	NW_011627860.1
gene-SJAG_02854	0.032910228	0.029172577	down	-3.097065	-1.6309016	SJAG_02854	NW_011627860.1
gene-SJAG_02863	0.0012545052	8.5331046E-4	down	-3.3830235	-1.7583132	SJAG_02863	NW_011627860.1
gene-SJAG_02871	0.013721485	0.011651167	down	-2.072601	-1.0514425	SJAG_02871	NW_011627860.1
gene-SJAG_01033	0.008170288	0.0066930037	down	-2.6362035	-1.3984617	SJAG_01033	NW_011627860.1
gene-SJAG_01032	0.0030235099	0.002290876	up	2.587403	1.3715048	SJAG_01032	NW_011627860.1
gene-SJAG_01005	0.0055954	0.0044506257	down	-2.1432338	-1.0997893	SJAG_01005	NW_011627860.1
gene-SJAG_00729	0.034089785	0.030316008	up	2.95447	1.5628992	SJAG_00729	NW_011627860.1
gene-SJAG_00729	0.034089785	0.030316008	up	2.95447	1.5628992	SJAG_00729	NW_011627860.1
gene-SJAG_00566	0.0012874006	8.816451E-4	down	-2.1242952	-1.0869843	SJAG_00566	NW_011627860.1
gene-SJAG_00536	0.002245022	0.0016522404	up	2.010722	1.0077136	SJAG_00536	NW_011627860.1
gene-SJAG_00491	0.0106669795	0.008930698	up	2.2412214	1.1642852	SJAG_00491	NW_011627860.1
gene-SJAG_00479	0.0030642124	0.002322972	down	-2.5750802	-1.3646173	SJAG_00479	NW_011627860.1
gene-SJAG_00449	0.0016253486	0.0011508721	up	2.9871063	1.5787486	SJAG_00449	NW_011627860.1
gene-SJAG_00363	0.0012874006	8.820199E-4	up	5.542649	2.4705756	SJAG_00363	NW_011627860.1
gene-SJAG_00322	0.007827961	0.0063836877	down	-2.9781017	-1.574393	SJAG_00322	NW_011627860.1
gene-SJAG_06596	0.004633985	0.0036270102	up	2.4074788	1.267523	SJAG_06596	NW_011627860.1
gene-SJAG_00250	0.0017006234	0.0012090533	down	-3.7496068	-1.9067394	SJAG_00250	NW_011627860.1
gene-SJAG_00228	0.0018630462	0.0013436237	up	2.080315	1.056802	SJAG_00228	NW_011627860.1
gene-SJAG_00148	0.0037788227	0.002909647	up	2.8438504	1.5078455	SJAG_00148	NW_011627860.1
gene-SJAG_00146	0.0014356747	9.989679E-4	up	2.1095474	1.0769335	SJAG_00146	NW_011627860.1
gene-SJAG_05178	0.0035853963	0.002756301	up	2.1165469	1.0817124	SJAG_05178	NW_011627860.1
gene-SJAG_00068	0.00417014	0.0032314735	up	2.9678326	1.5694097	SJAG_00068	NW_011627860.1
gene-SJAG_00018	0.010495917	0.008765963	down	-2.596362	-1.3764915	SJAG_00018	NW_011627860.1
gene-SJAG_00004	0.0013446502	9.267556E-4	down	-2.495655	-1.3194185	SJAG_00004	NW_011627860.1
gene-SJAG_02121	0.00237989	0.0017651583	down	-2.0882177	-1.0622722	SJAG_02121	NW_011627861.1
gene-SJAG_02938	0.0074275048	0.0060266634	down	-2.1913714	-1.131834	SJAG_02938	NW_011627861.1
gene-SJAG_02961	0.0014617267	0.0010182344	up	2.0942597	1.0664403	SJAG_02961	NW_011627861.1
gene-SJAG_02962	0.022072552	0.019149454	down	-2.8389196	-1.505342	SJAG_02962	NW_011627861.1
gene-SJAG_02976	0.009890662	0.00824019	up	11.672661	3.5450616	SJAG_02976	NW_011627861.1
gene-SJAG_02983	0.0012304704	8.3443953E-4	up	16.48151	4.0427766	SJAG_02983	NW_011627861.1
gene-SJAG_02984	0.0010616392	7.0819474E-4	down	-2.0073814	-1.0053148	SJAG_02984	NW_011627861.1
gene-SJAG_02988	0.0013704889	9.4761734E-4	up	2.2318394	1.1582332	SJAG_02988	NW_011627861.1
gene-SJAG_03080	0.0013820225	9.564797E-4	down	-2.122082	-1.0854803	SJAG_03080	NW_011627861.1
gene-SJAG_06111	0.0039717676	0.0030630976	up	2.2550876	1.1731834	SJAG_06111	NW_011627861.1
gene-SJAG_03241	0.007919044	0.0064709536	down	-2.0493653	-1.0351771	SJAG_03241	NW_011627861.1
gene-SJAG_06135	0.008192241	0.006717705	up	2.6055663	1.3815969	SJAG_06135	NW_011627861.1
gene-SJAG_03420	0.0013033766	8.9510286E-4	up	2.5343168	1.3415968	SJAG_03420	NW_011627861.1
gene-SJAG_03510	0.017666662	0.015174931	down	-2.1113899	-1.078193	SJAG_03510	NW_011627861.1
gene-SJAG_03574	0.0017213568	0.0012266167	down	-2.1889367	-1.1302302	SJAG_03574	NW_011627861.1
gene-SJAG_03641	0.0038309423	0.0029529198	up	2.5866392	1.3710788	SJAG_03641	NW_011627861.1
gene-SJAG_03653	0.0017258244	0.0012312154	up	2.5755134	1.36486	SJAG_03653	NW_011627861.1
gene-SJAG_03759	0.0017808538	0.0012748548	down	-2.0145204	-1.0104364	SJAG_03759	NW_011627861.1
gene-SJAG_06546	0.0025343543	0.001899467	up	2.2689586	1.1820302	SJAG_06546	NW_011627861.1
gene-SJAG_04933	0.008222886	0.0067462055	down	-2.0069938	-1.0050361	SJAG_04933	NW_011627861.1
gene-SJAG_04889	0.009398196	0.007799077	down	-4.9342203	-2.302822	SJAG_04889	NW_011627861.1
gene-SJAG_04427	0.004155803	0.003216956	down	-2.8306348	-1.5011256	SJAG_04427	NW_011627861.1
gene-SJAG_04403	0.016664242	0.014279732	down	-2.0292964	-1.0209796	SJAG_04403	NW_011627861.1
gene-SJAG_04381	0.0035834627	0.0027533453	up	2.0884597	1.0624393	SJAG_04381	NW_011627861.1
gene-SJAG_04341	0.0011865295	8.017223E-4	up	2.3034647	1.2038054	SJAG_04341	NW_011627861.1
gene-SJAG_04244	0.0044900123	0.0034977545	up	2.0964718	1.0679634	SJAG_04244	NW_011627861.1
gene-SJAG_04223	0.0023533395	0.001743536	up	2.1960614	1.1349183	SJAG_04223	NW_011627861.1
gene-SJAG_04155	0.006464548	0.0051870113	up	2.2981048	1.2004446	SJAG_04155	NW_011627861.1
gene-SJAG_04106	0.019317629	0.016664326	down	-2.405679	-1.2664441	SJAG_04106	NW_011627861.1
gene-SJAG_04010	0.008391238	0.0069015264	up	8.145047	3.025923	SJAG_04010	NW_011627861.1
gene-SJAG_04007	0.0028800215	0.0021762524	down	-2.0151877	-1.0109142	SJAG_04007	NW_011627861.1
gene-SJAG_03937	0.0010278446	6.818584E-4	up	2.1430912	1.0996932	SJAG_03937	NW_011627861.1
gene-SJAG_03871	0.0050530927	0.0039881933	up	2.388449	1.2560741	SJAG_03871	NW_011627861.1
gene-SJAG_03820	0.028592348	0.025239576	up	2.1799119	1.1242698	SJAG_03820	NW_011627861.1
gene-SJAG_03811	0.03472608	0.030910341	down	-3.3394017	-1.7395897	SJAG_03811	NW_011627861.1
gene-SJAG_03810	0.0017258244	0.0012310847	down	-2.7654111	-1.467494	SJAG_03810	NW_011627861.1
gene-SJAG_16458	0.0015572922	0.0010994904	down	-2.5486557	-1.3497365	SJAG_16458	NW_011627861.1
gene-SJAG_03766	0.0046582264	0.0036517133	down	-2.5023856	-1.323304	SJAG_03766	NW_011627861.1
gene-SJAG_04777	0.02852686	0.025170071	down	-2.2019784	-1.1388004	SJAG_04777	NW_011627862.1
gene-SJAG_04741	0.0045233746	0.003529308	up	2.2748644	1.1857805	SJAG_04741	NW_011627862.1
gene-SJAG_04685	0.001297084	8.897178E-4	up	2.0985885	1.0694193	SJAG_04685	NW_011627862.1
gene-SJAG_04557	0.0015063087	0.0010591715	up	2.7559147	1.4625312	SJAG_04557	NW_011627862.1
gene-SJAG_04498	0.002943151	0.0022263688	up	2.0373256	1.0266765	SJAG_04498	NW_011627862.1
gene-SJAG_01128	0.00550104	0.0043688044	down	-2.466536	-1.3024863	SJAG_01128	NW_011627862.1
gene-SJAG_01206	0.0020034846	0.001457229	down	-2.7815511	-1.4758896	SJAG_01206	NW_011627862.1
gene-SJAG_01217	0.0331566	0.02940456	up	2.1182005	1.0828391	SJAG_01217	NW_011627862.1
gene-SJAG_01258	0.0078674555	0.0064243264	down	-2.1606512	-1.1114662	SJAG_01258	NW_011627862.1
gene-SJAG_01306	0.010496859	0.0087710535	up	2.0562396	1.0400084	SJAG_01306	NW_011627862.1
gene-SJAG_01349	0.0053007156	0.004194498	up	2.295968	1.1991025	SJAG_01349	NW_011627862.1
gene-SJAG_01416	0.0020471986	0.0014948999	up	3.7965336	1.9246827	SJAG_01416	NW_011627862.1
gene-SJAG_01476	0.0014824629	0.0010357182	down	-2.5617507	-1.35713	SJAG_01476	NW_011627862.1
gene-SJAG_01481	0.0030785757	0.0023351966	up	2.2260168	1.1544645	SJAG_01481	NW_011627862.1
gene-SJAG_01506	0.0019544607	0.0014167636	up	2.621154	1.3902022	SJAG_01506	NW_011627862.1
gene-SJAG_01581	0.018082645	0.0155693125	down	-2.1053221	-1.074041	SJAG_01581	NW_011627862.1
gene-SJAG_01610	0.018687874	0.016105745	down	-2.0116513	-1.0083802	SJAG_01610	NW_011627862.1
gene-SJAG_01730	0.0022712373	0.0016752587	up	5.909689	2.5630822	SJAG_01730	NW_011627862.1
gene-SJAG_05740	0.009450294	0.007846185	up	2.5076542	1.3263384	SJAG_05740	NW_011627862.1
gene-SJAG_01757	0.0023832065	0.0017685952	up	5.5091405	2.4618273	SJAG_01757	NW_011627862.1
gene-SJAG_01839	0.0011015391	7.3752087E-4	down	-3.24783	-1.699476	SJAG_01839	NW_011627862.1
gene-SJAG_01843	0.0026225937	0.0019699023	down	-2.013548	-1.0097398	SJAG_01843	NW_011627862.1
gene-SJAG_01884	0.0012495479	8.4891386E-4	up	2.2497625	1.1697727	SJAG_01884	NW_011627862.1
gene-SJAG_01906	0.0014179999	9.843146E-4	down	-4.216191	-2.0759401	SJAG_01906	NW_011627862.1
gene-SJAG_05250	0.023200914	0.02020892	down	-2.6400065	-1.4005415	SJAG_05250	NW_011627862.1
gene-SJAG_02081	0.0011572703	7.7957974E-4	down	-2.150146	-1.1044346	SJAG_02081	NW_011627862.1
gene-SJAG_05143	0.009856141	0.008207389	up	2.2531126	1.1719193	SJAG_05143	NW_011627864.1
